# Supplementary material for: Dataset of the HOX1 gene sequences of the wheat polyploids and their diploid relatives
Source: Data Brief. 2017 Nov 7;16:147–53. doi: 10.1016/j.dib.2017.11.010 (PMC5699892; doi:10.1016/j.dib.2017.11.010)
Supplement: Supplementary file 2 — Supplementary material Supplementary_file1 Nucleotide sequences of the HOX1 promoter region ~ 740 bp from ATG-codon. [file mmc2.txt]

>Aspeltoides_K1314_S
AGCAAACGAAGAACTTGACATGAGCAGCGGTCGACTCATTCGCCAGCTTGCTCTTTGTACTCTATCTTAGCACAAGGCACATGTATCGGTCGGCGGCCCCGCTATCTATCTTGGTCGACGCGGAGCAGCTGGAGGGACACGTGCGTAACGCAACGTAACGCAATCGAACTGGAGATAAGCTCTTCTATCTAGCTTTAACGATCCAAGGACGAAGAGATGGTATCCATGGAATTCTCCTCTCCTCTCCTCTCTTCTGCCGAGCCGTCATCTCGTCGCCTCCACAGCGACACCCTACCCAGACCTAGACCTAGGAGCCTAGCCAGCGAGAAAACGGGGAGCCTCCCCTGCCACCTCGGCATCTCTTTCCGGAGAAGCCGTGCCGATTGACATGGACGCTGTCGATTGACCTAGCTACTACAGCGATTGGCCTCCCCACAGAACCGTGGCATCGTCGAACAAAAGTGTGCAGAACGAGAGAGAGGATCTCGCACTCCAGCCATGGCCGCGCGCACCACGTGTCCGGCCCGCGCGAGGCCCAAGTCGATCTCGAGACGGATAACCATTCCGTGCACATTCCCGCGGGCCACCGGCCCGATGCGCGACACCTGTACGGCGCGATAAGGCGACGGCGGGGCCCGCGGGCTTCGCTCGGCGCCACGTTTGCGCGTCGACCCGTATAAAATCGGGCAGGCGCACCACGTTCCAAACGCCACCGATGCACGCGCTACTAGCCAGCTTGGTTCAGTGGAGTTCTGTCTCTGACAATTCGATTCCAATACCGCGACGGCTCCGAA
>Aspeltoides_K1316_S
AGCAAACGAAGAACTTGACATGAGCAGCGGTCGACTCATTCGCCAGCTTGCTCTTTGTACTCTATCTTAGCACAAGGCACATGTATCGGTCGGCGGCCCCGCTATCTATCTTGGTCGACGCGGAGCAGCTGGAGGGACACGTGCGTAACGCAACGTAACGCAATCGAACTGGAGATAAGCTCTTCTATCTAGCTTTAACGATCCAAGGACGAAGAGATGGTATCCATGGAATTCTCCTCTCCTCTCCTCTCTTCTGCCGAGCCGTCATCTCGTCGCCTCCACAGCGACACCCTACCCAGACCTAGACCTAGGAGCCTAGCCAGCGAGAAAACGGGGAGCCTCCCCTGCCACCTCGGCATCTCTTTCCGGAGAAGCCGTGCCGATTGACATGGACGCTGTCGATTGACCTAGCTACTACAGCGATTGGCCTCCCCACAGAACCGTGGCATCGTCGAACAAAAGTGTGCAGAACGAGAGAGAGGATCTCGCACTCCAGCCATGGCCGCGCGCACCACGTGTCCGGCCCGCGCGAGGCCCAAGTCGATCTCGAGACGGATAACCATTCCGTGCACATTCCCGCGGGCCACCGGCCCGATGCGCGACACCTGTACGGCGCGATAAGGCGACGGCGGGGCCCGCGGGCTTCGCTCGGCGCCACGTTTGCGCGTCGACCCGTATAAAATCGGGCAGGCGCACCACGTTCCAAACGCCACCGATGCACGCGCTACTAGCCAGCTTGGTTCAGTGGAGTTCTGTCTCTGACAATTCGATTCCAATACCGCGACGGCTCCGAA
>Aspeltoides_TS01_S
AGCAAACGAAGAACTTGACATGAGCAGCGGTCGACTCATTCGCCAGCTTGCTCTTTGTACTCTATCTTAGCACAAGGCACATGTATCGGTCGGCGGCCCGGCTATCTATCTTGGTCGACGCGGAGCAGCTGGAGGGACACGTACGTAACGCAACGTAACGTCGATCGAACTGGAGATAAGCTCTTCTTCTAGCTTTAACGATCCAAGGACGAAGAGATGATATCCATGGAATTCTCTTCTCCTCTCTTCTGCCGAGCCGTCATCTCGTCGCCTCCACAGCGACACCCTACCCAGACCTAGGAGCCTAGCCAGCGAGAAAACGGGGAGCCTCCCCTGCCACCTCGGCATCTCTTTCGGGAGAAGCCGTGCCGATTGACATGGACGCTGTCGATCGACCTAGCTACTACAGCGATTGGCCTCCCCACAGAACCGTGGCATCGTCGAACAAAAAGTGTGCACAACGAGAGAGAGGATCTCGCACTCCAGCCATGGCCGCGCACACCACGTGTCCGGCCGGCGCGAGGCCCAAGTCGATCTCGAGACGGATAACCATTCCGTGCATATTCCCGCGGGCCACCGGCCCGATGCGCGACACCTGTACGGCGCGATAAGGCGACGGCGGGGCCCGCGGGCTTCGATCGGCGCCACGTTTGCGCGTCGACGCGTATAAAACCGGGCAGGCGCACCACGTTCCAAACGCCACCGATGCACGCGCTACTAGCCAGCTTGGTTCAGTGGAGTTCTGTCTCTGACGATTCGATTCCAATACCGCGACGGCTCCGAA
>Aspeltoides_K2281_S
AGCAAACGAAGAACTTGACATGAGCAGCGGTCGACTCATTCGCCAGCTTGCTCTTTGTACTCTATCTTAGCACAAGGCACATGTATCGGTCGGCGGCCCCGCTATCTATCTTGGTCGACGCGGAGCAGCTGGAGGGACACGTGCGTAACGCAACGTAACGCCAATCGAACTGGAGATAAGCTCTTCTATCTAGCTTTAACGATCCAAGGACGAAGAGATGGTATCCATGGAATTCTCCTCTCCTCTCCTCTCTTCTGCCGAGCCGTCATCTCGTCGCCTCCACAGCGACACCCTACCCAGACCTAGACCTAGGAGCCTAGCCAGCGAGAAAACGGGGAGCCTCCCCTGCCACCTCGGCATCTCTTTCCGGAGAAGCCGTGCCGATTGACATGGACGCTGTCGATTGACCTAGCTACTACAGCGATTGGCCTCCCCACAGAACCGTGGCATCGTCGAACAAAAGTGTGCAGAACGAGAGAGAGGATCTCGCACTCCAGCCATGGCCGCGCGCACCACGTGTCCGGCCCGCGCGAGGCCCAAGTCGATCTCGAGACGGATAACCATTCCGTGCACATTCCCGCGGGCCACCGGCCCGATGCGCGACACCTGTACGGCGCGATAAGGCGACGGCGGGGCCCGCGGGCTTCGCTCGGCGCCACGTTTGCGCGTCGACCCGTATAAAATCGGGCAGGCGCACCACGTTCCAAACGCCACCGATGCACGCGCTACTAGCCAGCTTGGTTCAGTGGAGTTCTGTCTCTGACAATTCGATTCCAATACCGCGACGGCTCCGAA
>Tdicoccoides_854H_B
AGCAAACGAAGAACTTGACATGAGCAGCGGTCGACTCATTCGCCAGCTTGCTCTTTGTACTCTATCTAAGCAGATTGACAGTCCACCTGATCGACTGGAGACGGATAAACAGTCCACCTGATCGACTGGAGGCAGTACAACAACACACGATTTTTGTCTAGCACAACGCACATGTATCAGTCGGCGGCCCCGCTATCTATCTTGGTCGACGCGGAGCAGCTGGAGGGACACGTACGTAACGCCAATCGAACTGGAGATAAGCTCTTCTATCTAGCTTTAACGATCCAAGGACGAAGAGAAGATATCCATGGAATTCTCCTCTCCTCTCTTCTTGCCGAGCCGTCAGTGCGTCGCCTGCACATCGACACCCTACCCAGACCTAGGGAGCCTAGCCAGCGAGAAAACGGGGAGCCTCCCCTGCCACCTCGGCATCTCTTTCCGGAGAAGCCGTGCCACCCCTGGGCCGATTGACATGGACGCTGTCGACCTAGCAGCTACAGCGATCGGCCTCCCGAGAACCGTGGCATCGTCGAACATTTCCTTCTTGAACAAAGCGTGCAGAACAAAGTTGCAAAAAATAAGAGAGAGGATAACCATTCCGTGCACACCACGTGTCCGGCCCGCGCGAGGCCCAAGTGGCCAAGTCGATCTCGAGACGGATAACCATTCCGTGCATATGCCCGCGGGCCACCGGCCCGATGCGCGACACCTGTACGGCGCGATACAGCGACGGCGGGCCTGCGCGCGGGTTTCGATCGGCGCCACGCGTGCGCGTGCGTCGCGCCGTTCTGGACCCGTATAAAACCGGCCGGCGCACCACGTTCCAAACGCCACCGATGCACGCGCTACTAGCCAGCTTGGTTCAGTGGAGTTCTGTCTCTGACGATTCGATTTCGGTACCGCGACGGCTCCGAA
>Tdicoccoides_IG46273_B
AGCAAACGAAGAACTTGACATGAGCAGCGGTCGACTCATTCGCCAGCTTGCTCTTCGTACTCTATCTAAGCAGATTGACAGTCCACCTGATCGACTGGAGACGGATAAACAGTCCACCTGATCGACTGGAGGCAGTACAACAACACACGATTTTTGTCTAGCACAACGCACATGTATCAGTCGGCGGCCCCGCTATCTATCTTGGTCGACGCGGAGCAGCTGGAGGGACACGTACGTAACGCAACGTAACGCCAATCGAACTGGAGATAAGCTCTTCTATCTAGCTTTAACGATCCAAGGACGAAGAGAAGATATCCATGGAATTCTCCTCTCCTCTCTTCTTGCCGAGCCGTCAGTGCGTCGCCTGCACATCGACACCCTACCCAGACCTAGGGAGCCTAGCCAGCGAGAAAACGGGGAGCCTCCCCTGCCACCTCGGCATCTCTTTCCGGAGAAGCCGTGCCACCCCTGGGCCGATTGACATGGACGCTGTCGACCTAGCAGCTACAGCGATCGGCCTCCCGAGAACCGTGGCATCGTCGAACATTTCCTTCTTGAACAAAGCGTGCAGAACAAAGTTGCAAAAAATAAGAGAGAGAGGATAACCATTCCGTGCACACCACGTGTCCGGCCCGCGCGAGGCCCAAGTGGCCAAGTCGATCTCGAGACGGATAACCATTCCGTGCATATGCCCGCGGGCCACCGGCCCGATGCGCGACACCTGTACGGCGCGATACAGCGACGGCGGGCCTGCGCGCGGGTTTCGATCGGCGCCACGCGTGCGCGTGCGTCGCGCCGTTCTGGACCCGTATAAAACCGGCCGGCGCACCACGTTCCAAACGCCACCGATGCACGCGCTACTAGCCAGCTTGGTTCAGTGGAGTTCTGTCTCTGACGATTCGATTTCGGTACCGCGACGGCTCCGAA
>Tdicoccoides_IG46472_B
AGCAAACGAAGAACTTGACATGAGCAGCGGTCGACTCATTCGCCAGCTTGCTCTTCGTACTCTATCTAAGCAGATTGACAGTCCACCTGATCGACTGGAGACGGATAAACAGTCCACCTGATCGACTGGAGGCAGTACAACAACACACGATTTTTGTCTAGCACAACGCACATGTATCAGTCGGCGGCCCCGCTATCTATCTTGGTCGACGCGGAGCAGCTGGAGGGACACGTACGTAACGCAACGTAACGCCAATCGAACTGGAGATAAGCTCTTCTATCTAGCTTTAACGATCCAAGGACGAAGAGAAGATATCCATGGAATTCTCCTCTCCTCTCTTCTTGCCGAGCCGTCAGTGCGTCGCCTGCACATCGACACCCTACCCAGACCTAGGGAGCCTAGCCAGCGAGAAAACGGGGAGCCTCCCCTGCCACCTCGGCATCTCTTTCCGGAGAAGCCGTGCCACCCCTGGGCCGATTGACATGGACGCTGTCGACCTAGCAGCTACAGCGATCGGCCTCCCGAGAACCGTGGCATCGTCGAACATTTCCTTCTTGAACAAAGCGTGCAGAACAAAGTTGCAAAAAATAAGAGAGAGAGGATAACCATTCCGTGCACACCACGTGTCCGGCCCGCGCGAGGCCCAAGTGGCCAAGTCGATCTCGAGACGGATAACCATTCCGTGCATATGCCCGCGGGCCACCGGCCCGATGCGCGACACCTGTACGGCGCGATACAGCGACGGCGGGCCTGCGCGCGGGTTTCGATCGGCGCCACGCGTGCGCGTGCGTCGCGCCGTTCTGGACCCGTATAAAACCGGCCGGCGCACCACGTTCCAAACGCCACCGATGCACGCGCTACTAGCCAGCTTGGTTCAGTGGAGTTCTGTCTCTGACGATTCGATTTCGGTACCGCGACGGCTCCGAA
>Tdicoccoides_IG139189_B
AGCAAACGAAGAACTTGACATGAGCAGCGGTCGACTCATTCGCCAGCTTGCTCTTCGTACTCTATCTAAGCAGATTGACAGTCCACCTGATCGACTGGAGACGGATAAACAGTCCACCTGATCGACTGGAGGCAGTACAACAACACACGATTTTTGTCTAGCACAACGCACATGTATCAGTCGGCGGCCCCGCTATCTATCTTGGTCGACGCGGAGCAGCTGGAGGGACACGTACGTAACGCAACGTAACGCCAATCGAACTGGAGATAAGCTCTTCTATCTAGCTTTAACGATCCAAGGACGAAGAGAAGATATCCATGGAATTCTCCTCTCCTCTCTTCTTGCCGAGCCGTCAGTGCGTCGCCTGCACATCGACACCCTACCCAGACCTAGGGAGCCTAGCCAGCGAGAAAACGGGGAGCCTCCCCTGCCACCTCGGCATCTCTTTCCGGAGAAGCCGTGCCACCCCTGGGCCGATTGACATGGACGCTGTCGACCTAGCAGCTACAGCGATCGGCCTCCCGAGAACCGTGGCATCGTCGAACATTTCCTTCTTGAACAAAGCGTGCAGAACAAAGTTGCAAAAAATAAGAGAGAGAGGATAACCATTCCGTGCACACCACGTGTCCGGCCCGCGCGAGGCCCAAGTGGCCAAGTCGATCTCGAGACGGATAACCATTCCGTGCATATGCCCGCGGGCCACCGGCCCGATGCGCGACACCTGTACGGCGCGATACAGCGACGGCGGGCCTGCGCGCGGGTTTCGATCGGCGCCACGCGTGCGCGTGCGTCGCGCCGTTCTGGACCCGTATAAAACCGGCCGGCGCACCACGTTCCAAACGCCACCGATGCACGCGCTACTAGCCAGCTTGGTTCAGTGGAGTTCTGTCTCTGACGATTCGATTTCGGTACCGCGACGGCTCCGAA
>Tdicoccoides_IG46277_B
AGCAAACGAAGAACTTGACATGAGCAGCGGTCGACTCATTCGCCAGCTTGCTCTTTGTACTCTATCTAAGCAGATTGACAGTCCACCTGATCGACTGGAGACGGATAAACAGTCCACCTGATCGACTGGAGGCAGTACAACAACACACGATTTTTGTCTAGCACAACGCACATGTATCAGTCGGCGGCCCCGCTATCTATCTTGGTCGACGCGGAGCAGCTGGAGGGACACGTACGTAACGCCAATCGAACTGGAGATAAGCTCTTCTATCTAGCTTTAACGATCCAAGGACGAAGAGAAGATATCCATGGAATTCTCCTCTCCTCTCTTCTTGCCGAGCCGTCAGTGCGTCGCCTGCACATCGACACCCTACCCAGACCTAGGGAGCCTAGCCAGCGAGAAAACGGGGAGCCTCCCCTGCCACCTCGGCATCTCTTTCCGGAGAAGCCGTGCCACCCCTGGGCCGATTGACATGGACGCTGTCGACCTAGCAGCTACAGCGATCGGCCTCCCGAGAACCGTGGCATCGTCGAACATTTCCTTCTTGAACAAAGCGTGCAGAACAAAGTTGCAAAAAATAAGAGAGAGGATAACCATTCCGTGCACACCACGTGTCCGGCCCGCGCGAGGCCCAAGTGGCCAAGTCGATCTCGAGACGGATAACCATTCCGTGCATATGCCCGCGGGCCACCGGCCCGATGCGCGACACCTGTACGGCGCGATACAGCGACGGCGGGCCTGCGCGCGGGTTTCGATCGGCGCCACGCGTGCGCGTGCGTCGCGCCGTTCTGGACCCGTATAAAACCGGCCGGCGCACCACGTTCCAAACGCCACCGATGCACGCGCTACTAGCCAGCTTGGTTCAGTGGAGTTCTGTCTCTGACGATTCGATTTCGGTACCGCGACGGCTCCGAA
>Tdicoccoides_IG46283_B
AGCAAACGAAGAACTTGACATGAGCAGCGGTCGACTCATTCGCCAGCTTGCTCTTTGTACTCTATCTAAGCAGATTGACAGTCCACCTGATCGACTGGAGACGGATAAACAGTCCACCTGATCGACTGGAGGCAGTACAACAACACACGATTTTTGTCTAGCACAACGCACATGTATCAGTCGGCGGCCCCGCTATCTATCTTGGTCGACGCGGAGCAGCTGGAGGGACACGTACGTAACGCCAATCGAACTGGAGATAAGCTCTTCTATCTAGCTTTAACGATCCAAGGACGAAGAGAAGATATCCATGGAATTCTCCTCTCCTCTCTTCTTGCCGAGCCGTCAGTGCGTCGCCTGCACATCGACACCCTACCCAGACCTAGGGAGCCTAGCCAGCGAGAAAACGGGGAGCCTCCCCTGCCACCTCGGCATCTCTTTCCGGAGAAGCCGTGCCACCCCTGGGCCGATTGACATGGACGCTGTCGACCTAGCAGCTACAGCGATCGGCCTCCCGAGAACCGTGGCATCGTCGAACATTTCCTTCTTGAACAAAGCGTGCAGAACAAAGTTGCAAAAAATAAGAGAGAGGATAACCATTCCGTGCACACCACGTGTCCGGCCCGCGCGAGGCCCAAGTGGCCAAGTCGATCTCGAGACGGATAACCATTCCGTGCATATGCCCGCGGGCCACCGGCCCGATGCGCGACACCTGTACGGCGCGATACAGCGACGGCGGGCCTGCGCGCGGGTTTCGATCGGCGCCACGCGTGCGCGTGCGTCGCGCCGTTCTGGACCCGTATAAAACCGGCCGGCGCACCACGTTCCAAACGCCACCGATGCACGCGCTACTAGCCAGCTTGGTTCAGTGGAGTTCTGTCTCTGACGATTCGATTTCGGTACCGCGACGGCTCCGAA
>Tdicoccoides_IG117890_B
AGCAAACGAAGAACTTGACATGAGCAGCGGTCGACTCATTCGCCAGCTTGCTCTTCGTACTCTATCTAAGCAGATTGACAGTCCACCTGATCGACTGGAGACGGATAAACAGTCCACCTGATCGACTGGAGGCAGTACAACAACACACGATTTTTGTCTAGCACAACGCACATGTATCAGTCGGCGGCCCCGCTATCTATCTTGGTCGACGCGGAGCAGCTGGAGGGACACGTACGTAACGCAACGTAACGCCAATCGAACTGGAGATAAGCTCTTCTATCTAGCTTTAACGATCCAAGGACGAAGAGAAGATATCCATGGAATTCTCCTCTCCTCTCTTCTTGCCGAGCCGTCAGTGCGTCGCCTGCACATCGACACCCTACCCAGACCTAGGGAGCCTAGCCAGCGAGAAAACGGGGAGCCTCCCCTGCCACCTCGGCATCTCTTTCCGGAGAAGCCGTGCCACCCCTGGGCCGATTGACATGGACGCTGTCGACCTAGCAGCTACAGCGATCGGCCTCCCGAGAACCGTGGCATCGTCGAACATTTCCTTCTTGAACAAAGCGTGCAGAACAAAGTTGCAAAAAATAAGAGAGAGAGGATAACCATTCCGTGCACACCACGTGTCCGGCCCGCGCGAGGCCCAAGTGGCCAAGTCGATCTCGAGACGGATAACCATTCCGTGCATATGCCCGCGGGCCACCGGCCCGATGCGCGACACCTGTACGGCGCGATACAGCGACGGCGGGCCTGCGCGCGGGTTTCGATCGGCGCCACGCGTGCGCGTGCGTCGCGCCGTTCTGGACCCGTATAAAACCGGCCGGCGCACCACGTTCCAAACGCCACCGATGCACGCGCTACTAGCCAGCTTGGTTCAGTGGAGTTCTGTCTCTGACGATTCGATTTCGGTACCGCGACGGCTCCGAA
>Tdicoccoides_IG46386_B
AGCAAACGAAGAACTTGACATGAGCAGCGGTCGACTCATTCGCCAGCTTGCTCTTTGTACTCTATCTAAGCAGATTGACAGTCCACCTGATCGACTGGAGACGGATAAACAGTCCACCTGATCGACTGGAGGCAGTACAACAACACACGATTTTTGTCTAGCACAACGCACATGTATCAGTCGGCGGCCCCGCTATCTATCTTGGTCGACGCGGAGCAGCTGGAGGGACACGTACGTAACGCCAATCGAACTGGAGATAAGCTCTTCTATCTAGCTTTAACGATCCAAGGACGAAGAGAAGATATCCATGGAATTCTCCTCTCCTCTCTTCTTGCCGAGCCGTCAGTGCGTCGCCTGCACATCGACACCCTACCCAGACCTAGGGAGCCTAGCCAGCGAGAAAACGGGGAGCCTCCCCTGCCACCTCGGCATCTCTTTCCGGAGAAGCCGTGCCACCCCTGGGCCGATTGACATGGACGCTGTCGACCTAGCAGCTACAGCGATCGGCCTCCCGAGAACCGTGGCATCGTCGAACATTTCCTTCTTGAACAAAGCGTGCAGAACAAAGTTGCAAAAAATAAGAGAGAGGATAACCATTCCGTGCACACCACGTGTCCGGCCCGCGCGAGGCCCAAGTGGCCAAGTCGATCTCGAGACGGATAACCATTCCGTGCATATGCCCGCGGGCCACCGGCCCGATGCGCGACACCTGTACGGCGCGATACAGCGACGGCGGGCCTGCGCGCGGGTTTCGATCGGCGCCACGCGTGCGCGTGCGTCGCGCCGTTCTGGACCCGTATAAAACCGGCCGGCGCACCACGTTCCAAACGCCACCGATGCACGCGCTACTAGCCAGCTTGGTTCAGTGGAGTTCTGTCTCTGACGATTCGATTTCGGTACCGCGACGGCTCCGAA
>Tdicoccoides_IG46525_B
AGCAAACGAAGAACTTGACATGAGCAGCGGTCGACTCATTCGCCAGCTTGCTCTTCGTACTCTATCTAAGCAGATTGACAGTCCACCTGATCGACTGGAGACGGATAAACAGTCCACCTGATCGACTGGAGGCAGTACAACAACACACGATTTTTGTCTAGCACAACGCACATGTATCAGTCGGCGGCCCCGCTATCTATCTTGGTCGACGCGGAGCAGCTGGAGGGACACGTACGTAACGCAACGTAACGCCAATCGAACTGGAGATAAGCTCTTCTATCTAGCTTTAACGATCCAAGGACGAAGAGAAGATATCCATGGAATTCTCCTCTCCTCTCTTCTTGCCGAGCCGTCAGTGCGTCGCCTGCACATCGACACCCTACCCAGACCTAGGGAGCCTAGCCAGCGAGAAAACGGGGAGCCTCCCCTGCCACCTCGGCATCTCTTTCCGGAGAAGCCGTGCCACCCCTGGGCCGATTGACATGGACGCTGTCGACCTAGCAGCTACAGCGATCGGCCTCCCGAGAACCGTGGCATCGTCGAACATTTCCTTCTTGAACAAAGCGTGCAGAACAAAGTTGCAAAAAATAAGAGAGAGAGGATAACCATTCCGTGCACACCACGTGTCCGGCCCGCGCGAGGCCCAAGTGGCCAAGTCGATCTCGAGACGGATAACCATTCCGTGCATATGCCCGCGGGCCACCGGCCCGATGCGCGACACCTGTACGGCGCGATACAGCGACGGCGGGCCTGCGCGCGGGTTTCGATCGGCGCCACGCGTGCGCGTGCGTCGCGCCGTTCTGGACCCGTATAAAACCGGCCGGCGCACCACGTTCCAAACGCCACCGATGCACGCGCTACTAGCCAGCTTGGTTCAGTGGAGTTCTGTCTCTGACGATTCGATTTCGGTACCGCGACGGCTCCGAA
>Tdicoccoides_IG119428_B
AGCAAACGAAGAACTTGACATGAGCAGCGGTCGACTCATTCGCCAGCTTGCTCTTTGTACTCTATCTAAGCAGATTGACAGTCCACCTGATCGACTGGAGACGGATAAACAGTCCACCTGATCGACTGGAGGCAGTACAACAACACACGATTTTTGTCTAGCACAACGCACATGTATCAGTCGGCGGCCCCGCTATCTATCTTGGTCGACGCGGAGCAGCTGGAGGGACACGTACGTAACGCCAATCGAACTGGAGATAAGCTCTTCTATCTAGCTTTAACGATCCAAGGACGAAGAGAAGATATCCATGGAATTCTCCTCTCCTCTCTTCTTGCCGAGCCGTCAGTGCGTCGCCTGCACATCGACACCCTACCCAGACCTAGGGAGCCTAGCCAGCGAGAAAACGGGGAGCCTCCCCTGCCACCTCGGCATCTCTTTCCGGAGAAGCCGTGCCACCCCTGGGCCGATTGACATGGACGCTGTCGACCTAGCAGCTACAGCGATCGGCCTCCCGAGAACCGTGGCATCGTCGAACATTTCCTTCTTGAACAAAGCGTGCAGAACAAAGTTGCAAAAAATAAGAGAGAGGATAACCATTCCGTGCACACCACGTGTCCGGCCCGCGCGAGGCCCAAGTGGCCAAGTCGATCTCGAGACGGATAACCATTCCGTGCATATGCCCGCGGGCCACCGGCCCGATGCGCGACACCTGTACGGCGCGATACAGCGACGGCGGGCCTGCGCGCGGGTTTCGATCGGCGCCACGCGTGCGCGTGCGTCGCGCCGTTCTGGACCCGTATAAAACCGGCCGGCGCACCACGTTCCAAACGCCACCGATGCACGCGCTACTAGCCAGCTTGGTTCAGTGGAGTTCTGTCTCTGACGATTCGATTTCGGTACCGCGACGGCTCCGAA
>Tararaticum_PI427392_G
AGCAAACGAAGAACTTGACATGAGCAGCGGTCGACTCATTCGCCAGCTTGCTCTTCGTACTCTATCTAAGCAGATTAACAGTCCACCTGATCGACTGGAGACGGATAAACAGTCCACCTGATCGACTGGAGGCGGTACAACAACACACGATTTTTGTCTAGCACAAGGCACATGTATCGGTCGGCGGCCCCGCTATCTATCTTGGTCGACGCGGAGCAGCTGGAGGGACACGTAATGTAACGTCGATCGAACTGGAGATAAGCTCTTCTTCTAGCTTTAACGATCCAAGGACGAAGAGAAGATGTCCATGGAATTCTCCTCTCCTCTCTTCTGCCGAGCCGTCAGTGCGTCGCCTGCACATCGACACCCTACCCAGACCTAGGGAGCCTAGCCAGCGAGAAAACGGGGAGCCTCCCCTGCCACCTCGGCATCTCTTTCCGGAGAAGCCGTGCCGATTGACATGGACGCTGTCGACCTAGTAGCTACAGCGATCGGCCTCCCGAGAACCGTGGGTGGCATCGTCGAACATTTCCTTCTTGAACAAAGCGTGCAGAACAAAGTTGCAAAAAATAAGAGAGAGGATAACCATTCCGTGCACACCACGTGTCTGGCCCGCGCGAGGCCCAAGTCGATCTCGAGACGGATAACCATTCCGCGCGAGGCCCGATGCGCGACACCTGTACGGCGCGATACAGCGACGGCGGGCCTGCGGGTTTCGATCGGCGCCACGCGTGCGCGTGCGTCGCGCCGTTCTGGACCCGTATAAAACCGGCCGGCGCACCACGTTCCAAACGCCACAGATGCACGCACTACTGGCCAGCTTGATCCAGTGGAGTTCTCTCTCTGACGATTCGATTTCGGTACCGCGACGGCTCCGAA
>Tararaticum_K-31627_G
AGCAAACGAAGAACTTGACATGAGCAGCGGTCGACTCATTCGCCAGCTTGCTCTTCGTACTCTATCTAAGCAGATTAACAGTCCACCTGATCGACTGGAGACGGATAAACAGTCCACCTGATCGACTGGAGGCGGTACAACAACACACGATTTTTGTCTAGCACAAGGCACATGTATCGGTCGGCGGCCCCGCTATCTATCTTGGTCGACGCGGAGCAGCTGGAGGGACACGTAATGTAACGTCGATCGAACTGGAGATAAGCTCTTCTTCTAGCTTTAACGATCCAAGGACGAAGAGAAGATGTCCATGGAATTCTCCTCTCCTCTCTTCTGCCGAGCCGTCAGTGCGTCGCCTGCACATCGACACCCTACCCAGACCTAGGGAGCCTAGCCAGCGAGAAAACGGGGAGCCTCCCCTGCCACCTCGGCATCTCTTTCCGGAGAAGCCGTGCCGATTGACATGGACGCTGTCGACCTAGCAGCTACAGCGATCGGCCTCCCGAGAACCGTGGGTGGCATCGTCGAACATTTCCTTCTTGAACAAAGCGTGCAGAACAAAGTTGCAAAAAATAAGAGAGAGGATAACCATTCCGTGCACACCACGTGTCTGGCCCGCGCGAGGCCCAAGTCGATCTCGAGACGGATAACCATTCCGCGCGAGGCCCGATGCGCGACACCTGTACGGCGCGATACAGCGACGGCGGGCCTGCGGGTTTCGATCGGCGCCACGCGTGCGCGTGCGTCGCGCCGTTCTGGACCCGTATAAAACCGGCCGGCGCACCACGTTCCAAACGCCACAGATGCACGCGCACTACTGGCCAGCTTGATCCAGTGGAGTTCTCTCTCTGACGATTCGATTTCGGTACCGCGACGGCTCCGAA
>Tararaticum_TA976_G
AGCAAACGAAGAACTTGACATGAGCAGCGGTCGACTCATTCGCCAGCTTGCTCTTCGTACTCTATCTAAGCAGATTAACAGTCCACCTGATCGACTGGAGACGGATAAACAGTCCACCTGATCGACTGGAGGCGGTACAACAACACACGATTTTTGTCTAGCACAAGGCACATGTATCGGTCGGCGGCCCCGCTATCTATCTTGGTCGACGCGGAGCAGCTGGAGGGACACGTAATGTAACGTCGATCGAACTGGAGATAAGCTCTTCTTCTAGCTTTAACGATCCAAGGACGAAGAGAAGATGTCCATGGAATTCTCCTCTCCTCTCTTCTGCCGAGCCGTCAGTGCGTCGCCTGCACATCGACACCCTACCCAGACCTAGGGAGCCTAGCCAGCGAGAAAACGGGGAGCCTCCCCTGCCACCTCGGCATCTCTTTCCGGAGAAGCCGTGCCGATTGACATGGACGCTGTCGACCTAGCAGCTACAGCGATCGGCCTCCCGAGAACCGTGGGTGGCATCGTCGAACATTTCCTTCTTGAACAAAGCGTGCAGAACAAAGTTGCAAAAAATAAGAGAGAGGATAACCATTCCGTGCACACCACGTGTCTGGCCCGCGCGAGGCCCAAGTCGATCTCGAGACGGATAACCATTCCGCGCGAGGCCCGATGCGCGACACCTGTACGGCGCGATACAGCGACGGCGGGCCTGCGGGTTTCGATCGGCGCCACGCGTGCGCGTGCGTCGCGCCGTTCTGGACCCGTATAAAACCGGCCGGCGCACCACGTTCCAAACGCCACAGATGCACGCACTACTGGCCAGCTTGATCCAGTGGAGTTCTCTCTCTGACGATTCGATTTCGGTACCGCGACGGCTCCGAA
>Tararaticum_TRI11509_G
AGCAAACGAAGAACTTGACATGAGCAGCGGTCGACTCATTCGCCAGCTTGCTCTTCGTACTCTATCTAAGCAGATTAACAGTCCACCTGATCGACTGGAGACGGATAAACAGTCCACCTGATCGACTGGAGGCGGTACAACAACACACGATTTTTGTCTAGCACAAGGCACATGTATCGGTCGGCGGCCCCGCTATCTATCTTGGTCGACGCGGAGCAGCTGGAGGGACACGTAATGTAACGTCGATCGAACTGGAGATAAGCTCTTCTTCTAGCTTTAACGATCCAAGGACGAAGAGAAGATGTCCATGGAATTCTCCTCTCCTCTCTTCTGCCGAGCCGTCAGTGCGTCGCCTGCACATCGACACCCTACCCAGACCTCGGCATCTCTTTCCGGAGAAGCCGTGCCGATTGACATGGACGCTGTCGACCTAGCAGCTACAGCGATCGGCCTCCCGAGAACCGTGGGTGGCATCGTCGAACATTTCCTTCTTGAACAAAGCGTGCAGAACAAAGTTGCAAAAAATAAGAGAGAGGATAACCATTCCGTGCACACCACGTGTCTGGCCCGCGCGAGGCCCAAGTCGATCTCGAGACGGATAACCATTCCGCGCGAGGCCCGATGCGCGACACCTGTACGGCGCGATACAGCGACGGCGGGCCTGCGGGTTTCGATCGGCGCCACGCGTGCGCGTGCGTCGCGCCGTTCTGGACCCGTATAAAACCGGCCGGCGCACCACGTTCCAAACGCCACAGATGCACGCACTACTGGCCAGCTTGATCCAGTGGAGTTCTCTCTCTGACAATTCGATTTCGGTACCGCGACGGCTCCGAA
>Tararaticum_PI427385_G
AGCAAACGAAGAACTTGACATGAGCAGCGGTCGACTCATTCGCCAGCTTGCTCTTCGTACTCTATCTAAGCAGATTAACAGTCCACCTGATCGACTGGAGACGGATAAACAGTCCACCTGATCGACTGGAGGCGGTACAACAACACACGATTTTTGTCTAGCACAAGGCACATGTATCGGTCGGCGGCCCCGCTATCTATCTTGGTCGACGCGGAGCAGCTGGAGGGACACGTAATGTAACGTCGATCGAACTGGAGATAAGCTCTTCTTCTAGCTTTAACGATCCAAGGACGAAGAGAAGATGTCCATGGAATTCTCCTCTCCTCTCTTCTGCCGAGCCGTCAGTGCGTCGCCTGCACATCGACACCCTACCCAGACCTAGGGAGCCTAGCCAGCGAGAAAACGGGGAGCCTCCCCTGCCACCTCGGCATCTCTTTCCGGAGAAGCCGTGCCGATTGACATGGACGCTGTCGACCTAGCAGCTACAGCGATCGGCCTCCCGAGAACCGTGGGTGGCATCGTCGAACATTTCCTTCTTGAACAAAGCGTGCAGAACAAAGTTGCAAAAAATAAGAGAGAGGATAACCATTCCGTGCACACCACGTGTCTGGCCCGCGCGAGGCCCAAGTCGATCTCGAGACGGATAACCATTCCGCGCGAGGCCCGATGCGCGACACCTGTACGGCGCGATACAGCGACGGCGGGCCTGCGGGTTTCGATCGGCGCCACGCGTGCGCGTGCGTCGCGCCGTTCTGGACCCGTATAAAACCGGCCGGCGCACCACGTTCCAAACGCCACAGATGCACGCACTACTGGCCAGCTTGATCCAGTGGAGTTCTCTCTCTGACAATTCGATTTCGGTACCGCGACGGCTCCGAA
>Ttimopheevii_K29558_G
AGCAAACGAAGAACTTGACATGAGCAGCGGTCGACTCATTCGCCAGCTTGCTCTTCGTACTCTATCTAAGCAGATTAACAGTCCACCTGATCGACTGGAGACGGATAAACAGTCCACCTGATCGACTGGAGGCGGTACAACAACACACGATTTTTGTCTAGCACAAGGCACATGTATCGGTCGGCGGCCCCGCTATCTATCTTGGTCGACGCGGAGCAGCTGGAGGGACACGTAATGTAACGTCGATCGAACTGGAGATAAGCTCTTCTTCTAGCTTTAACGATCCAAGGACGAAGAGAAGATGTCCATGGAATTCTCCTCTCCTCTCTTCTGCCGAGCCGTCAGTGCGTCGCCTGCACATCGACACCCTACCCAGACCTAGGGAGCCTAGCCAGCGAGAAAACGGGGAGCCTCCCCTGCCACCTCGGCATCTCTTTCCGGAGAAGCCGTGCCGATTGACATGGACGCTGTCGACCTAGCAGCTACAGCGATCGGCCTCCCGAGAACCGTGGGTGGCATCGTCGAACATTTCCTTCTTGAACAAAGCGTGCAGAACAAAGTTGCAAAAAATAAGAGAGAGGATAACCATTCCGTGCACACCACGTGTCTGGCCCGCGCGAGGCCCAAGTCGATCTCGAGACGGATAACCATTCCACGCGAGGCCCGATGCGCGACACCTGTACGGCGCGATACAGCGACGGCGGGCCTGCGGGTTTCGATCGGCGCCACGCGTGCGCGTGCGTCGCGCCGTTCTGGACCCGTATAAAACCGGCCGGCGCACCACGTTCCAAACGCCACAGATGCACGCACTACTGGCCAGCTTGATCCAGTGGAGTTCTCTCTCTGACAATTCGATTTCGGTACCGCGACGGCTCCGAA
>Ttimopheevii_ICG_G
AGCAAACGAAGAACTTGACATGAGCAGCGGTCGACTCATTCGCCAGCTTGCTCTTCGTACTCTATCTAAGCAGATTAACAGTCCACCTGATCGACTGGAGACGGATAAACAGTCCACCTGATCGACTGGAGGCGGTACAACAACACACGATTTTTGTCTAGCACAAGGCACATGTATCGGTCGGCGGCCCCGCTATCTATCTTGGTCGACGCGGAGCAGCTGGAGGGACACGTAATGTAACGTCGATCGAACTGGAGATAAGCTCTTCTTCTAGCTTTAACGATCCAAGGACGAAGAGAAGATGTCCATGGAATTCTCCTCTCCTCTCTTCTGCCGAGCCGTCAGTGCGTCGCCTGCACATCGACACCCTACCCAGACCTAGGGAGCCTAGCCAGCGAGAAAACGGGGAGCCTCCCCTGCCACCTCGGCATCTCTTTCCGGAGAAGCCGTGCCGATTGACATGGACGCTGTCGACCTAGCAGCTACAGCGATCGGCCTCCCGAGAACCGTGGGTGGCATCGTCGAACATTTCCTTCTTGAACAAAGCGTGCAGAACAAAGTTGCAAAAAATAAGAGAGAGGATAACCATTCCGTGCACACCACGTGTCTGGCCCGCGCGAGGCCCAAGTCGATCTCGAGACGGATAACCATTCCACGCGAGGCCCGATGCGCGACACCTGTACGGCGCGATACAGCGACGGCGGGCCTGCGGGTTTCGATCGGCGCCACGCGTGCGCGTGCGTCGCGCCGTTCTGGACCCGTATAAAACCGGCCGGCGCACCACGTTCCAAACGCCACAGATGCACGCACTACTGGCCAGCTTGATCCAGTGGAGTTCTCTCTCTGACAATTCGATTTCGGTACCGCGACGGCTCCGAA
>Tdicoccoides_IG46273_A
CCTATATACAGATAAAACTGGATAACGCCACAAACCCAAGACCTCGTTGCCTCATTGGCAGGAGCGAATCACAAACAGGTTACAAACAACACACGATTTTTTGTCTAGCACAACGCACATGTATCTTGGTCGACACGGAGCAGCTGGAGGGACACGTGACGCAACGCCAATCGAACTGGAGATAAGCTCTTTTAGTCTAGCTTTACCGACGATCCAAAGACGAAGAGAAGATGTCCATGGAATTCTCCTCTCCTCTCCTCTCTTCTGCCGAGCCGTCATCTCGTCGCCGGCCTCCACAGCGACACCCTACCCAGACCTAGGGCGCCCAGCCAGCGAAGAAAACGGGGAGCCCCCCAGGCAACGTGACAAGCCACCTCGGCATCTCTTCCGGGAGAAGCCGTGCCGATCGACATGGACGCTGTCGACCTAGCTACAGCGATTGGCCTCCCCACGGAACCGTGGCATCGTCGAACAAAGTGTGCAGAACGAGAGAGAGGATCTCGCACTACAGCCATGCCCGCGCACCACGTGTCCGGCCCGCGCCAGGCCCAAGTCGATCTCGAGACGGATAACCATTCCGTGCATATGCCCGCGGGCCACCGGCCCGGTGCGCGACACCTGTACGGCGCGATACAGCGACGGCGGGCCCGCGGGTTTCGATCGGCGCCACGTGTGCGCGTGCGTCGCGCCGCTCCGTTCTGGACCCGTATAAAACCGGACCGGCGCGCCACGTTCCAAACGCCACAGATGCACGCCTGGTGCACGCGCTACCAAAGCTTGGTTCAGTGGAGTTCTCGCTCTGACGATTTGATACCGCGACGGCTCCGAA
>Tdicoccoides_IG46277_A
CCTATATACAGATAAAACTGGATAACGCCACAAACCCAAGACCTCGTTGCCTCATTGGCAGGAGCGAATCACAAACAGGTTACAAACAACACACGATTTTTTGTCTAGCACAACGCACATGTATCTTGGTCGACGCGGAGCAGCTGGAGGGACACGTGACGCAACGCCAATCGAACTGGAGATAAGCTCTTTTAGTCTAGCTTTAACGACGATCCAAAGACGAAGAGAAGATGTCCATGGAATTCTCCTCTCCTCTCCTCTCTTCTGCCGAGCCGTCATCTCGTCGCCGGCCTCCACAGCGACACCCTACCCAGACCTAGGGCGCCCAGCCAGCGAAGAAAACGGGGAGCCCCCCAGGCAACGTGACAAGCCACCTCGGCATCTCTTCCGGGAGAAGCCGTGCCGATCGACATGGACGCTGTCGACCTAGCTACAGCGATTGGCCTCCCCACGGAACCGTGGCATCGTCGAACAAAGTGTGCAGAACGAGAGAGAGGATCTCGCACTACAGCCATGCCCGCGCACCACGTGTCCGGCCCGCGCCAGGCCCAAGTCGATCTCGAGACGGATAACCATTCCGTGCATATGCCCGCGGGCCACCGGCCCGGTGCGCGACACCTGTACGGCGCGATACAGCGACGGCGGGCCCGCGGGTTTCGATCGGCGCCACGTGTGCGCGTGCGTCGCGCCGCTCCGTTCTGGACCCGTATAAAACCGGACCGGCGCGCCACGTTCCAAACGCCACAGATGCACGCCTGGTGCACGCGCTACCAAAGCTTGGTTCAGTGGAGTTCTCGCTCTGACGATTTGATACCGCGACGGCTCCGAA
>Tdicoccoides_IG46472_A
CCTATATACAGATAAAACTGGATAACGCCACAAACCCAAGACCTCGTTGCCTCATTGGCAGGAGCGAATCACAAACAGGTTACAAACAACACACGATTTTTTGTCTAGCACAACGCACATGTATCTTGGTCGACACGGAGCAGCTGGAGGGACACGTGACGCAACGCCAATCGAACTGGAGATAAGCTCTTTTAGTCTAGCTTTAACGACGATCCAAAGACGAAGAGAAGATGTCCATGGAATTCTCCTCTCCTCTCCTCTCTTCTGCCGAGCCGTCATCTCGTCGCCGGCCTCCACAGCGACACCCTACCCAGACCTAGGGCGCCCAGCCAGCGAGAAAACGGGGAGCCCCCCAGGCAACGTGACAAGCCACCTCGGCATCTCTTCCGGGAGAAGCCGTGCCGATCGACATGGACGCTGTCGACCTAGCTACAGCGATTGGCCTCCCCACGGAACCGTGGCATCGTCGAACAAAGTGTGCAGAACGAGAGAGAGGATCTCGCACTACAGCCATGCCCGCGCACCACGTGTCCGGCCCGCGCCAGGCCCAAGTCGATCTCGAGACGGATAACCATTCCGTGCATATGCCCGCGGGCCACCGGCCCGGTGCGCGACACCTGTACGGCGCGATACAGCGACGGCGGGCCCGCGGGTTTCGATCGGCGCCACGTGTGCGCGTGCGTCGCGCCGCTCCGTTCTGGACCCGTATAAAACCGGACCGGCGCGCCACGTTCCAAACGCCACAGATGCACGCCTGGTGCACGCGCTACCAAAGCTTGGTTCAGTGGAGTTCTCGCTCTGACGATTTGATACCGCGACGGCTCCGAA
>Tdicoccoides_854H_A
CCTATATACAGATAAAACTGGATAACGCCACAAACCCAAGACCTCGTTGCCTCATTGGCAGGAGCGAATCACAAACAGGTTACAAACAACACACGATTTTTTGTCTAGCACAACGCACATGTATCTTGGTCGACACGGAGCAGCTGGAGGGACACGTGACGCAACGCCAATCGAACTGGAGATAAGCTCTTTTAGTCTAGCTTTAACGACGATCCAAAGACGAAGAGAAGATGTCCATGGAATTCTCCTCTCCTCTCCTCTCTTCTGCCGAGCCGTCATCTCGTCGCCGGCCTCCACAGCGACACCCTACCCAGACCTAGGGCGCCCAGCCAGCGAGAAAACGGGGAGCCCCCCAGGCAACGTGACAAGCCACCTCGGCATCTCTTCCGGGAGAAGCCGTGCCGATCGACATGGACGCTGTCGACCTAGCTACAGCGATTGGCCTCCCCACGGAACCGTGGCATCGTCGAACAAAGTGTGCAGAACGAGAGAGAGGATCTCGCACTACAGCCATGCCCGCGCACCACGTGTCCGGCCCGCGCCAGGCCCAAGTCGATCTCGAGACGGATAACCATTCCGTGCATATGCCCGCGGGCCACCGGCCCGGTGCGCGACACCTGTACGGCGCGATACAGCGACGGCGGGCCCGCGGGTTTCGATCGGCGCCACGTGTGCGCGTGCGTCGCGCCGCTCCGTTCTGGACCCGTATAAAACCGGACCGGCGCGCCACGTTCCAAACGCCACAGATGCACGCCTGGTGCACGCGCTACCAAAGCTTGGTTCAGTGGAGTTCTCGCTCTGACGATTTGATACCGCGACGGCTCCGAA
>Tdicoccoides_IG46283_A
CCTATATACAGATAAAACTGGATAACGCCACAAACCCAAGACCTCGTTGCCTCATTGGCAGGAGCGAATCACAAACAGGTTACAAACAACACACGATTTTTTGTCTAGCACAACGCACATGTATCTTGGTCGACACGGAGCAGCTGGAGGGACACGTGACGCAACGCCAATCGAACTGGAGATAAGCTCTTTTAGTCTAGCTTTACCGACGATCCAAAGACGAAGAGAAGATGTCCATGGAATTCTCCTCTCCTCTCCTCTCTTCTGCCGAGCCGTCATCTCGTCGCCGGCCTCCACAGCGACACCCTACCCAGACCTAGGGCGCCCAGCCAGCGAAGAAAACGGGGAGCCCCCCAGGCAACGTGACAAGCCACCTCGGCATCTCTTCCGGGAGAAGCCGTGCCGATCGACATGGACGCTGTCGACCTAGCTACAGCGATTGGCCTCCCCACGGAACCGTGGCATCGTCGAACAAAGTGTGCAGAACGAGAGAGAGGATCTCGCACTACAGCCATGCCCGCGCACCACGTGTCCGGCCCGCGCCAGGCCCAAGTCGATCTCGAGACGGATAACCATTCCGTGCATATGCCCGCGGGCCACCGGCCCGGTGCGCGACACCTGTACGGCGCGATACAGCGACGGCGGGCCCGCGGGTTTCGATCGGCGCCACGTGTGCGCGTGCGTCGCGCCGCTCCGTTCTGGACCCGTATAAAACCGGACCGGCGCGCCACGTTCCAAACGCCACAGATGCACGCCTGGTGCACGCGCTACCAAAGCTTGGTTCAGTGGAGTTCTCGCTCTGACGATTTGATACCG
CGACGGCTCCGAA
>Tdicoccoides_IG117890_A
CCTATATACAGATAAAACTGGATAACGCCACAAACCCAAGACCTCGTTGCCTCATTGGCAGGAGCGAATCACAAACAGGTTACAAACAACACACGATTTTTTGTCTAGCACAACGCACATGTATCTTGGTCGACGCGGAGCAGCTGGAGGGACACGTGACGCAACGCCAATCGAACTGGAGATAAGCTCTTTTAGTCTAGCTTTAACGACGATCCAAAGACGAAGAGAAGATGTCCATGGAATTCTCCTCTCCTCTCCTCTCTTCTGCCGAGCCGTCATCTCGTCGCCGGCCTCCACAGCGACACCCTACCCAGACCTAGGGCGCCCAGCCAGCGAAGAAAACGGGGAGCCCCCCAGGCAACGTGACAAGCCACCTCGGCATCTCTTCCGGGAGAAGCCGTGCCGATCGACATGGACGCTGTCGACCTAGCTACAGCGATTGGCCTCCCCACGGAACCGTGGCATCGTCGAACAAAGTGTGCAGAACGAGAGAGAGGATCTCGCACTACAGCCATGCCCGCGCACCACGTGTCCGGCCCGCGCCAGGCCCAAGTCGATCTCGAGACGGATAACCATTCCGTGCATATGCCCGCGGGCCACCGGCCCGGTGCGCGACACCTGTACGGCGCGATACAGCGACGGCGGGCCCGCGGGTTTCGATCGGCGCCACGTGTGCGCGTGCGTCGCGCCGCTCCGTTCTGGACCCGTATAAAACCGGACCGGCGCGCCACGTTCCAAACGCCACAGATGCACGCCTGGTGCACGCGCTACCAAAGCTTGGTTCAGTGGAGTTCTCGCTCTGACGATTTGATACCGCGACGGCTCCGAA
>Tdicoccoides_IG46386_A
CCTATATACAGATAAAACTGGATAACGCCACAAACCCAAGACCTCGTTGCCTCATTGGCAGGAGCGAATCACAAACAGGTTACAAACAACACACGATTTTTTGTCTAGCACAACGCACATGTATCTTGGTCGACGCGGAGCAGCTGGAGGGACACGTGACGCAACGCCAATCGAACTGGAGATAAGCTCTTTTAGTCTAGCTTTAACGACGATCCAAAGACGAAGAGAAGATGTCCATGGAATTCTCCTCTCCTCTCCTCTCTTCTGCCGAGCCGTCATCTCGTCGCCGGCCTCCACAGCGACACCCTACCCAGACCTAGGGCGCCCAGCCAGCGAAGAAAACGGGGAGCCCCCCAGGCAACGTGACAAGCCACCTCGGCATCTCTTCCGGGAGAAGCCGTGCCGATCGACATGGACGCTGTCGACCTAGCTACAGCGATTGGCCTCCCCACGGAACCGTGGCATCGTCGAACAAAGTGTGCAGAACGAGAGAGAGGATCTCGCACTACAGCCATGCCCGCGCACCACGTGTCCGGCCCGCGCCAGGCCCAAGTCGATCTCGAGACGGATAACCATTCCGTGCATATGCCCGCGGGCCACCGGCCCGGTGCGCGACACCTGTACGGCGCGATACAGCGACGGCGGGCCCGCGGGTTTCGATCGGCGCCACGTGTGCGCGTGCGTCGCGCCGCTCCGTTCTGGACCCGTATAAAACCGGACCGGCGCGCCACGTTCCAAACGCCACAGATGCACGCCTGGTGCACGCGCTACCAAAGCTTGGTTCAGTGGAGTTCTCGCTCTGACGATTTGATACCGCGACGGCTCCGAA
>Tdicoccoides_IG46525_A
CCTATATACAGATAAAACTGGATAACGCCACAAACCCAAGACCTCGTTGCCTCATTGGCAGGAGCGAATCACAAACAGGTTACAAACAACACACGATTTTTTGTCTAGCACAACGCACATGTATCTTGGTCGACGCGGAGCAGCTGGAGGGACACGTGACGCAACGCCAATCGAACTGGAGATAAGCTCTTTTAGTCTAGCTTTAACGACGATCCAAAGACGAAGAGAAGATGTCCATGGAATTCTCCTCTCCTCTCCTCTCTTCTGCCGAGCCGTCATCTCGTCGCCGGCCTCCACAGCGACACCCTACCCAGACCTAGGGCGCCCAGCCAGCGAAGAAAACGGGGAGCCCCCCAGGCAACGTGACAAGCCACCTCGGCATCTCTTCCGGGAGAAGCCGTGCCGATCGACATGGACGCTGTCGACCTAGCTACAGCGATTGGCCTCCCCACGGAACCGTGGCATCGTCGAACAAAGTGTGCAGAACGAGAGAGAGGATCTCGCACTACAGCCATGCCCGCGCACCACGTGTCCGGCCCGCGCCAGGCCCAAGTCGATCTCGAGACGGATAACCATTCCGTGCATATGCCCGCGGGCCACCGGCCCGGTGCGCGACACCTGTACGGCGCGATACAGCGACGGCGGGCCCGCGGGTTTCGATCGGCGCCACGTGTGCGCGTGCGTCGCGCCGCTCCGTTCTGGACCCGTATAAAACCGGACCGGCGCGCCACGTTCCAAACGCCACAGATGCACGCCTGGTGCACGCGCTACCAAAGCTTGGTTCAGTGGAGTTCTCGCTCTGACGATTTGATACCGCGACGGCTCCGAA
>Tdicoccoides_IG119428_A
CCTATATACAGATAAAACTGGATAACGCCACAAACCCAAGACCTCGTTGCCTCATTGGCAGGAGCGAATCACAAACAGGTTACAAACAACACACGATTTTTTGTCTAGCACAACGCACATGTATCTTGGTCGACGCGGAGCAGCTGGAGGGACACGTGACGCAACGCCAATCGAACTGGAGATAAGCTCTTTTAGTCTAGCTTTAACGACGATCCAAAGACGAAGAGAAGATGTCCATGGAATTCTCCTCTCCTCTCCTCTCTTCTGCCGAGCCGTCATCTCGTCGCCGGCCTCCACAGCGACACCCTACCCAGACCTAGGGCGCCCAGCCAGCGAAGAAAACGGGGAGCCCCCCAGGCAACGTGACAAGCCACCTCGGCATCTCTTCCGGGAGAAGCCGTGCCGATCGACATGGACGCTGTCGACCTAGCTACAGCGATTGGCCTCCCCACGGAACCGTGGCATCGTCGAACAAAGTGTGCAGAACGAGAGAGAGGATCTCGCACTACAGCCATGCCCGCGCACCACGTGTCCGGCCCGCGCCAGGCCCAAGTCGATCTCGAGACGGATAACCATTCCGTGCATATGCCCGCGGGCCACCGGCCCGGTGCGCGACACCTGTACGGCGCGATACAGCGACGGCGGGCCCGCGGGTTTCGATCGGCGCCACGTGTGCGCGTGCGTCGCGCCGCTCCGTTCTGGACCCGTATAAAACCGGACCGGCGCGCCACGTTCCAAACGCCACAGATGCACGCCTGGTGCACGCGCTACCAAAGCTTGGTTCAGTGGAGTTCTCGCTCTGACGATTTGATACCGCGACGGCTCCGAA
>Tararaticum_IG116168_AA
CCTATATACAGATAAAACTGGATAACGCCACAAACCCAAGACCTCGTTGCCTCATTGGCAGGAGCGAATCACAAACAGGTTACAGGTTACAAACAACACACGATTTTTTGTCTAGCACAACGCACATGTATCTTGGTCGACGCGGAGCAGCTGGAGGGACACGTGACGCAACGCCACGCCAATCGAACTGGAGATAAGCTCTTTTAGTCTAGCTTTAACGACGATCCAAAGACGAAGAGAAGATGTCCATGGAATTCTCCTCTCCTCTCCTCTCTTCTGCCGAGCCGTCATCTCGTCGCCGGCCTCCACAGCGACACCCTACCCAGACCTAGGGCGCCCAGCCAGCGAGAAAACGGGGAGCCCCCCAGGCAACGTGACAAGCCACCTCGGCATCTCTTTCGGGAGAAGCCGTGCCGATCGACATGGACGCTGTCGACCTAGCTACAGCGATTGGCCTCCCCACGGAACCGTGGCATCGTCGAACAAAGTGTGCAGAACGAGAGAGAGGATCTCGCACTACAGCCATGCCCGCGCACCACGTGTCCGGCCCGCGCCAGGCCCAAGTCGATCTCGAGACGGATAACCATTCCGTGCATATGCCCGCGGGCCACCGGCCCCGTGCGCGACACCTGTACGGCGCGATACAGCGACGGCGGGCCCGCGGGTTTCGATCGGCGCCACGTGTGCGCGTGCGTCGCGCCGCTCCGTTCTGGACCCGTATAAAACCGGACCGGCGCGCCACGTTCCAAACGCCACAGATGCACGCCTGGTGCACGCGCTACCAAAGCTTGGATCAGTGGAGTTCTCGCTCTGACGATTTGATACCGCGACGGCTCCGAA
>Tararaticum_IG113296_A
CCTATATACAGATAAAACTGGATAACGCCACAAACCCAAGACCTCGTTGCCTCATTGGCAGGAGCGAATCACAAACAGGTTACAGGTTACAAACAACACACGATTTTTTGTCTAGCACAACGCACATGTATCTTGGTCGACGCGGAGCAGCTGGAGGGACACGTGACGCAACGCCAATCGAACTGGAGATAAGCTCTTTTAGTCTAGCTTTAACGACGATCCAAAGACGAAGAGAAGATGTCCATGGAATTCTCCTCTCCTCTCCTCTCTTCTGCCGAGCCGTCATCTCGTCGCCGGCCTCCACAGCGACACCCTACCCAGACCTAGGGCGCCCAGCCAGCGAGAAAACGGGGAGCCCCCCAGGCAACGTGACAAGCCACCTCGGCATCTCTTTCGGGAGAAGCCGTGCCGATCGACATGGACGCTGTCGACCTAGCTACAGCGATTGGCCTCCCCACGGAACCGTGGCATCGTCGAACAAAGTGTGCAGAACGAGAGAGAGGATCTCGCACTACAGCCATGCCCGCGCACCACGTGTCCGGCCCGCGCCAGGCCCAAGTCGATCTCGAGACGGATAACCATTCCGTGCATATGCCCGCGGGCCACCGGCCCGGTGCGCGACACCTGTACGGCGCGATACAGCGACGGCGGGCCCGCGGGTTTCGATCGGCGCCACGTGTGCGCGTGCGTCGCGCCGCTCCGTTCTGGACCCGT
ATAAAACCGGACCGGCGCGCCACGTTCCAAACGCCACAGATGCACGCCTGGTGCACGCGCTACCAAAGCTTGGATCAGTGGAGTTCTCGCTCTGACGATTTGATACCGCGACGGCTCCGAA
>Tararaticum_PI427392_A
CCTATATACAGATAAAACTGGATAACGCCACAAACCCAAGACCTCGTTGCCTCATTGGCAGGAGCGAATCACAAACAGGTTACAAACAACACACGATTTTTTGTCTAGCACAACGCACATGTATCTTGGTCGACGCGGAGCAGCTGGAGGGACACGTGACGCAACGCCAATCGAACTGGAGATAAGCTCTTTTAGTCTAGCTTTAACGACGATCCAAAGACGAAGAGAAGATGTCCATGGAATTCTCCTCTCCTCTCCTCTCTTCTGCCGAGCCGTCATCTCGTCGCCGGCCTCCACAGCGACACCCTACCCAGACCTAGGGCGCCCAGCCAGCGAGAAAACGGGGAGCCCCCCAGGCAACGTGACAAGCCACCTCGGCATCTCTTTCGGGAGAAGCCGTGCCGATCGACATGGACGCTGTCGACCTAGCTACAGCGATTGGCCTCCCCACGGAACCGTGGCATCGTCGAACAAAGTGTGCAGAACGAGAGAGAGGATCTCGCACTACAGCCATGCCCGCGCACCACGTGTCCGGCCCGCGCCAGGCCCAAGTCGATCTCGAGACGGATAACCATTCCGTGCATATGCCCGCGGGCCACCGGCCCGGTGCGCGACACCTGTACGGCGCGATACAGCGACGGCGGGCCCGCGGGTTTCGATCGGCGCCACGTGTGCGCGTGCGTCGCGCCGCTCCGTTCTGGACCCGTATAAAACCGGACCGGCGCGCCACGTTCCAAACGCCACAGATGCACGCCTGGTGCACGCGCTACCAAAGCTTGGATCAGTGGAGTTCTCGCTCTGACGATTTGATACCGCGACGGCTCCGAA
>Tararaticum_PI427364_A
CCTATATACAGATAAAACTGGATAACGCCACAAACCCAAGACCTCGTTGCCTCATTGGCAGGAGCGAATCACAAACAGGTTACAAACAACACACGATTTTTTGTCTAGCACAACGCACATGTATCTTGGTCGACGCGGAGCAGCTGGAGGGACACGTGACGCAACGCCAATCGAACTGGAGATAAGCTCTTTTAGTCTAGCTTTAACGACGATCCAAAGACGAAGAGAAGATGTCCATGGAATTCTCCTCTCCTCTCCTCTCTTCTGCCGAGCCGTCATCTCGTCGCCGGCCTCCACAGCGACACCCTACCCAGACCTAGGGCGCCCAGCCAGCGAGAAAACGGGGAGCCCCCCAGGCAACGTGACAAGCCACCTCGGCATCTCTTTCGGGAGAAGCCGTGCCGATCGACATGGACGCTGTCGACCTAGCTACAGCGATTGGCCTCCCCACGGAACCGTGGCATCGTCGAACAAAGTGTGCAGAACGAGAGAGAGGATCTCGCACTACAGCCATGCCCGCGCACCACGTGTCCGGCCCGCGCCAGGCCCAAGTCGATCTCGAGACGGATAACCATTCCGTGCATATGCCCGCGGGCCACCGGCCCGGTGCGCGACACCTGTACGGCGCGATACAGCGACGGCGGGCCCGCGGGTTTCGATCGGCGCCACGTGTGCGCGTGCGTCGCGCCGCTCCGTTCTGGACCCGTATAAAACCGGACCGGCGCGCCACGTTCCAAACGCCACAGATGCACGCCTGGTGCACGCGCTACCAAAGCTTGGATCAGTGGAGTTCTCGCTCTGACGATTTGATACCGCGACGGCTCCGAA
>Tararaticum_PI427380_A
CCTATATACAGATAAAACTGGATAACGCCACAAACCCAAGACCTCGTTGCCTCATTGGCAGGAGCGAATCACAAACAGGTTACAAACAACACACGATTTTTTGTCTAGCACAACGCACATGTATCTTGGTCGACGCGGAGCAGCTGGAGGGACACGTGACGCAACGCCAATCGAACTGGAGATAAGCTCTTTTAGTCTAGCTTTAACGACGATCCAAAGACGAAGAGAAGATGTCCATGGAATTCTCCTCTCCTCTCCTCTCTTCTGCCGAGCCGTCATCTCGTCGCCGGCCTCCACAGCGACACCCTACCCAGACCTAGGGCGCCCAGCCAGCGAGAAAACGGGGAGCCCCCCAGGCAACGTGACAAGCCACCTCGGCATCTCTTTCGGGAGAAGCCGTGCCGATCGACATGGACGCTGTCGACCTAGCTACAGCGATTGGCCTCCCCACGGAACCGTGGCATCGTCGAACAAAGTGTGCAGAACGAGAGAGAGGATCTCGCACTACAGCCATGCCCGCGCACCACGTGTCCGGCCCGCGCCAGGCCCAAGTCGATCTCGAGACGGATAACCATTCCGTGCATATGCCCGCGGGCCACCGGCCCGGTGCGCGACACCTGTACGGCGCGATACAGCGACGGCGGGCCCGCGGGTTTCGATCGGCGCCACGTGTGCGCGTGCGTCGCGCCGCTCCGTTCTGGACCCGTATAAAACCGGACCGGCGCGCCACGTTCCAAACGCCACAGATGCACGCCTGGTGCACGCGCTACCAAAGCTTGGATCAGTGGAGTTCTCGCTCTGACGATTTGATACCGCGACGGCTCCGAA
>Ttimopheevii_K29558_A
CCTATATACAGATAAAACTGGATAACGCCACAAACCCAAGACCTCGTTGCCTCATTGGCAGGAGCGAATCACAAACAGGTTACAAACAACACACGATTTTTTGTCTAGCACAACGCACATGTATCTTGGTCGACGCGGAGCAGCTGGAGGGACACGTGACGCAACGCCAATCGAACTGGAGATAAGCTCTTTTAGTCTAGCTTTAACGACGATCCAAAGACGAAGAGAAGATGTCCATGGAATTCTCCTCTCCTCTCCTCTCTTCTGCCGAGCCGTCATCTCGTCGCCGGCCTCCACAGCGACACCCTACCCAGACCTAGGGCGCCCAGCCAGCGAGAAAACGGGGAGCCCCCCAGGCAACGTGACAAGCCACCTCGGCATCTCTTTCGGGAGAAGCCGTGCCGATCGACATGGACGCTGTCGACCTAGCTACAGCGATTGGCCTCCCCACGGAACCGTGGCATCGTCGAACAAAGTGTGCAGAACGAGAGAGAGGATCTCGCACTACAGCCATGCCCGCGCACCACGTGTCCGGCCCGCGCCAGGCCCAAGTCGATCTCGAGACGGATAACCATTCCGTGCATATGCCCGCGGGCCACCGGCCCGGTGCGCGACACCTGTACGGCGCGATACAGCGACGGCGGGCCCGCGGGTTTCGATCGGCGCCACGTGTGCGCGTGCGTCGCGCCGCTCCGTTCTGGACCCGTATAAAACCGGACCGGCGCGCCACGTTCCAAACGCCACAGATGCACGCCTGGTGCACGCGCTACCAAAGCTTGGATCAGTGGAGTTCTCGCTCTGACGATTTGATACCGCGACGGCTCCGAA
>Ttimopheevii_ICG_A
CCTATATACAGATAAAACTGGATAACGCCACAAACCCAAGACCTCGTTGCCTCATTGGCAGGAGCGAATCACAAACAGGTTACAAACAACACACGATTTTTTGTCTAGCACAACGCACATGTATCTTGGTCGACGCGGAGCAGCTGGAGGGACACGTGACGCAACGCCAATCGAACTGGAGATAAGCTCTTTTAGTCTAGCTTTAACGACGATCCAAAGACGAAGAGAAGATGTCCATGGAATTCTCCTCTCCTCTCCTCTCTTCTGCCGAGCCGTCATCTCGTCGCCGGCCTCCACAGCGACACCCTACCCAGACCTAGGGCGCCCAGCCAGCGAGAAAACGGGGAGCCCCCCAGGCAACGTGACAAGCCACCTCGGCATCTCTTTCGGGAGAAGCCGTGCCGATCGACATGGACGCTGTCGACCTAGCTACAGCGATTGGCCTCCCCACGGAACCGTGGCATCGTCGAACAAAGTGTGCAGAACGAGAGAGAGGATCTCGCACTACAGCCATGCCCGCGCACCACGTGTCCGGCCCGCGCCAGGCCCAAGTCGATCTCGAGACGGATAACCATTCCGTGCATATGCCCGCGGGCCACCGGCCCGGTGCGCGACACCTGTACGGCGCGATACAGCGACGGCGGGCCCGCGGGTTTCGATCGGCGCCACGTGTGCGCGTGCGTCGCGCCGCTCCGTTCTGGACCCGTATAAAACCGGACCGGCGCGCCACGTTCCAAACGCCACAGATGCACGCCTGGTGCACGCGCTACCAAAGCTTGGATCAGTGGAGTTCTCGCTCTGACGATTTGATACCGCGACGGCTCCGAA
>Tararaticum_TRI11509_A
CCTATATACAGATAAAACTGGATAACGCCACAAACCCAAGACCTCGTTGCCTCATTGGCAGGAGCGAATCACAAACAGGTTACAGGTTACAAACAACACACGATTTTTTGTCTAGCACAACGCACATGTATCTTGGTCGACGCGGAGCAGCTGGAGGGACACGTGACGCAACGCCAATCGAACTGGAGATAAGCTCTTTTAGTCTAGCTTTAACGACGATCCAAAGACGAAGAGAAGATGTCCATGGAATTCTCCTCTCCTCTCCTCTCTTCTGCCGAGCCGTCATCTCGTCGCCGGCCTCCACAGCGACACCCTACCCAGACCTAGGGCGCCCAGCCAGCGAGAAAACGGGGAGCCCCCCAGGCAACGTGACAAGCCACCTCGGCATCTCTTTCGGGAGAAGCCGTGCCGATCGACATGGACGCTGTCGACCTAGCTACAGCGATTGGCCTCCCCACGGAACCGTGGCATCGTCGAACAAAGTGTGCAGAACGAGAGAGAGGATCTCGCACTACAGCCATGCCCGCGCACCACGTGTCCGGCCCGCGCCAGGCCCAAGTCGATCTCGAGACGGATAACCATTCCGTGCATATGCCCGCGGGCCACCGGCCCGGTGCGCGACACCTGTACGGCGCGATACAGCGACGGCGGGCCCGCGGGTTTCGATCGGCGCCACGTGTGCGCGTGCGTCGCGCCGCTCCGTTCTGGACCCGT
ATAAAACCGGACCGGCGCGCCACGTTCCAAACGCCACAGATGCACGCCTGGTGCACGCGCTACCAAAGCTTGGATCAGTGGAGTTCTCGCTCTGACGATTTGATACCGCGACGGCTCCGAA
>Tmonococcum_TRI12942_A
CCTATATACAGATAAAACTGGATGACGCCACAAACCCAAGACCTCGTTGCCTCATTGGCAGGAGCGAATCACAAACAGGTTACAAACAACACACGATTTTTTGTCTAGCACAACGCACATGTATCGGTCGGCGGCCCCGCTATCTATCTTGGTCGACGCGGAGCAGCTGGAGGGACACGTAACGTAACGTAACGCCAATCGAACTGGAGATAAGCTCTTTTAGTCTAGCTTTAACGACGATCCGAAGACGAAGAGAAGATGTCCATGGAATTCTCCTCTCCTCTCCTCTCTTCTGCCGAGCCGTCATCTCGTCGCCGGCCTCCACAGCGACGCCCTACCCAGACCTAGGGAGCCTAGCCAGCGAGAAAACGGGGAGCCCCCCAGGCAACGTGACAAGCCACCTCGGCATCTCTTTCGGGAGAAGCCGTGCCGATCGACATGGACGCTGTCGACCTAGCTACAGCGATTGGCCTCCCCACGGAACCGTGGCATCCTCGAACAAAGTGTGCAGAACGAGAGAGAGGATCTCGCACTCCAGCCATGCCCGCGCACCACGTGTCCGGCCCGCGCCAGGCCCAAGTCGATCTCGAGATGGATAACCATTCCGTGCATATGCCCGCGGGCCACCGGCCCGGTGCGCGACACCTGTACGGCGCGATACAGCGACGGCGGGCCCGCGGGTTTCGATCGGCGCCACGTGTGCGCGTGCGTCGCGCCGCTCCGTTCTGGACCCGTATAAAACCGGACCGGCGCGCCACGTTCCAAACGCCACAGATGCACGCCTGGTGCACGCGCTACCAAAGCTTGGTTCAGTGGAGTTCTCGCTCTGACGATTTGATACCGCGACGGCTCCGAA
>Tmonococcum_TRI19310_A
CCTATATACAGATAAAACTGGATGACGCCACAAACCCAAGACCTCGTTGCCTCATTGGCAGGAGCGAATCACAAACAGGTTACAAACAACACACGATTTTTTGTCTAGCACAACGCACATGTATCGGTCGGCGGCCCCGCTATCTATCTTGGTCGACGCGGAGCAGCTGGAGGGACACGTAACGTAACGTAACGCCAATCGAACTGGAGATAAGCTCTTTTAGTCTAGCTTTAACGACGATCCGAAGACGAAGAGAAGATGTCCATGGAATTCTCCTCTCCTCTCCTCTCTTCTGCCGAGCCGTCATCTCGTCGCCGGCCTCCACAGCGACGCCCTACCCAGACCTAGGGAGCCTAGCCAGCGAGAAAACGGGGAGCCCCCCAGGCAACGTGACAAGCCACCTCGGCATCTCTTTCGGGAGAAGCCGTGCCGATCGACATGGACGCTGTCGACCTAGCTACAGCGATTGGCCTCCCCACGGAACCGTGGCATCCTCGAACAAAGTGTGCAGAACGAGAGAGAGGATCTCGCACTCCAGCCATGCCCGCGCACCACGTGTCCGGCCCGCGCCAGGCCCAAGTCGATCTCGAGATGGATAACCATTCCGTGCATATGCCCGCGGGCCACCGGCCCGGTGCGCGACACCTGTACGGCGCGATACAGCGACGGCGGGCCCGCGGGTTTCGATCGGCGCCACGTGTGCGCGTGCGTCGCGCCGCTCCGTTCTGGACCCGTATAAAACCGGACCGGCGCGCCACGTTCCAAACGCCACAGATGCACGCCTGGTGCACGCGCTACCAAAGCTTGGTTCAGTGGAGTTCTCGCTCTGACGATTTGATACCGCGACGGCTCCGAA
>Tboeoticum_TRI17109_A
CCTATATACAGATAAAACTGGATGACGCCACAAACCCAAGACCTCGTTGCCTCATTGGCAGGAGCGAATCACAAACAGGTTACAAACAACACACGATTTTTTGTCTAGCACAACGCACATGTATCGGTCGGCGGCCCCGCTATCTATCTTGGTCGACGCGGAGCAGCTGGAGGGACACGTAACGTAACGTAACGCCAATCGAACTGGAGATAAGCTCTTTTAGTCTAGCTTTAACGACGATCCGAAGACGAAGAGAAGATGTCCATGGAATTCTCCTCTCCTCTCCTCTCTTCTGCCGAGCCGTCATCTCGTCGCCGGCCTCCACAGCGACGCCCTACCCAGACCTAGGGAGCCTAGCCAGCGAGAAAACGGGGAGCCCCCCAGGCAACGTGACAAGCCACCTCGGCATCTCTTTCGGGAGAAGCCGTGCCGATCGACATGGACGCTGTCGACCTAGCTACAGCGATTGGCCTCCCCACGGAACCGTGGCATCGTCGAGCAAAGTGTGCAGAACGAGAGAGAGGATCTCGCACTCCAGCCATGCCCGCGCACCACGTGTCCGGCCCGCGCCAGGCCCAAGTCGATCTCGAGACGGATAACCATTCCGTGCATATGCCCGCGGGCCACCGGCCCGGTGCGCGACACCTGTACGGCGCGATACAGCGACGGCGGGCCCGCGGGTTTCGATCGGCGCCACGTGTGCGCGTGCGTCGCGCCGCTCCGTTCTGGACCCGTATAAAACCGGACCGGCGCGCCACGTTCCAAACGCCACAGATGCACGCCTGGTGCACGCGCTACCAAAGCTTGGTTCAGTGGAGTTCTCGCTCTGACGATTTGATACCGCGACGGCTCCGAA
>Tboeoticum_TRI18375_A
CCTATATACAGATAAAACTGGATGACGCCACAAACCCAAGACCTCGTTGCCTCATTGGCAGGAGCGAATCACAAACAGGTTACAAACAACACACGATTTTTTGTCTAGCACAACGCACATGTATCGGTCGGCGGCCCCGCTATCTATCTTGGTCGACGCGGAGCAGCTGGAGGGACACGTAACGTAACGTAACGCCAATCGAACTGGAGATAAGCTCTTTTAGTCTAGCTTTAACGACGATCCGAAGACGAAGAGAAGATGTCCATGGAATTCTCCTCTCCTCTCCTCTCTTCTGCCGAGCCGTCATCTCGTCGCCGGCCTCCACAGCGACGCCCTACCCAGACCTAGGGAGCCTAGCCAGCGAGAAAACGGGGAGCCCCCCAGGCAACGTGACAAGCCACCTCGGCATCTCTTTCGGGAGAAGCCGTGCCGATCGACATGGACGCTGTCGACCTAGCTACAGCGATTGGCCTCCCCACGGAACCGTGGCATCGTCGAGCAAAGTGTGCAGAACGAGAGAGAGGATCTCGCACTCCAGCCATGCCCGCGCACCACGTGTCCGGCCCGCGCCAGGCCCAAGTCGATCTCGAGACGGATAACCATTCCGTGCATATGCCCGCGGGCCACCGGCCCGGTGCGCGACACCTGTACGGCGCGATACAGCGACGGCGGGCCCGCGGGTTTCGATCGGCGCCACGTGTGCGCGTGCGTCGCGCCGCTCCGTTCTGGACCCGTATAAAACCGGACCGGCGCGCCACGTTCCAAACGCCACAGATGCACGCCTGGTGCACGCGCTACCAAAGCTTGGTTCAGTGGAGTTCTCGCTCTGACGATTTGATACCGCGACGGCTCCGAA
>Tboeoticum_TRI17079_A
CCTATATACAGATAAAACTGGATGACGCCACAAACCCAAGACCTCGTTGCCTCATTGGCAGGAGCGAATCACAAACAGGTTACAAACAACACACGATTTTTTGTCTAGCACAACGCACATGTATCGGTCGGCGGCCCCGCTATCTATCTTGGTCGACGCGGAGCAGCTGGAGGGACACGTAACGTAACGTAACGCCAATCGAACTGGAGATAAGCTCTTTTAGTCTAGCTTTAACGACGATCCGAAGACGAAGAGAAGATGTCCATGGAATTCTCCTCTCCTCTCCTCTCTTCTGCCGAGCCGTCATCTCGTCGCCGGCCTCCACAGCGACGCCCTACCCAGACCTAGGGAGCCTAGCCAGCGAGAAAACGGGGAGCCCCCCAGGCAACGTGACAAGCCACCTCGGCATCTCTTTCGGGAGAAGCCGTGCCGATCGACATGGACGCTGTCGACCTAGCTACAGCGATTGGCCTCCCCACGGAACCGTGGCATCGTCGAGCAAAGTGTGCAGAACGAGAGAGAGGATCTCGCACTCCAGCCATGCCCGCGCACCACGTGTCCGGCCCGCGCCAGGCCCAAGTCGATCTCGAGACGGATAACCATTCCGTGCATATGCCCGCGGGCCACCGGCCCGGTGCGCGACACCTGTACGGCGCGATACAGCGACGGCGGGCCCGCGGGTTTCGATCGGCGCCACGTGTGCGCGTGCGTCGCGCCGCTCCGTTCTGGACCCGTATAAAACCGGACCGGCGCGCCACGTTCCAAACGCCACAGATGCACGCCTGGTGCACGCGCTACCAAAGCTTGGTTCAGTGGAGTTCTCGCTCTGACGATTTGATACCGCGACGGCTCCGAA
>Tboeoticum_TRI17125_A
CCTATATACAGATAAAACTGGATGACGCCACAAACCCAAGACCTCGTTGCCTCATTGGCAGGAGCGAATCACAAACAGGTTACAAACAACACACGATTTTTTGTCTAGCACAACGCACATGTATCGGTCGGCGGCCCCGCTATCTATCTTGGTCGACGCGGAGCAGCTGGAGGGACACGTAACGTAACGTAACGCCAATCGAACTGGAGATAAGCTCTTTTAGTCTAGCTTTAACGACGATCCGAAGACGAAGAGAAGATGTCCATGGAATTCTCCTCTCCTCTCCTCTCTTCTGCCGAGCCGTCATCTCGTCGCCGGCCTCCACAGCGACGCCCTACCCAGACCTAGGGAGCCTAGCCAGCGAGAAAACGGGGAGCCCCCCAGGCAACGTGACAAGCCACCTCGGCATCTCTTTCGGGAGAAGCCGTGCCGATCGACATGGACGCTGTCGACCTAGCTACAGCGATTGGCCTCCCCACGGAACCGTGGCATCGTCGAGCAAAGTGTGCAGAACGAGAGAGAGGATCTCGCACTCCAGCCATGCCCGCGCACCACGTGTCCGGCCCGCGCCAGGCCCAAGTCGATCTCGAGACGGATAACCATTCCGTGCATATGCCCGCGGGCCACCGGCCCGGTGCGCGACACCTGTACGGCGCGATACAGCGACGGCGGGCCCGCGGGTTTCGATCGGCGCCACGTGTGCGCGTGCGTCGCGCCGCTCCGTTCTGGACCCGTATAAAACCGGACCGGCGCGCCACGTTCCAAACGCCACAGATGCACGCCTGGTGCACGCGCTACCAAAGCTTGGTTCAGTGGAGTTCTCGCTCTGACGATTTGATACCGCGACGGCTCCGAA
>Tmonococcum_TRI17730_A
CCTATATACAGATAAAACTGGATGACGCCACAAACCCAAGACCTCGTTGCCTCATTGGCAGGAGCGAATCACAAACAGGTTACAAACAACACACGATTTTTTGTCTAGCACAACGCACATGTATCGGTCGGCGGCCCCGCTATCTATCTTGGTCGACGCGGAGCAGCTGGAGGGACACGTAACGTAACGTAACGCCAATCGAACTGGAGATAAGCTCTTTTAGTCTAGCTTTAACGACGATCCGAAGACGAAGAGAAGATGTCCATGGAATTCTCCTCTCCTCTCCTCTCTTCTGCCGAGCCGTCATCTCGTCGCCGGCCTCCACAGCGACGCCCTACCCAGACCTAGGGAGCCTAGCCAGCGAGAAAACGGGGAGCCCCCCAGGCAACGTGACAAGCCACCTCGGCATCTCTTTCGGGAGAAGCCGTGCCGATCGACATGGACGCTGTCGACCTAGCTACAGCGATTGGCCTCCCCACGGAACCGTGGCATCCTCGAACAAAGTGTGCAGAACGAGAGAGAGGATCTCGCACTCCAGCCATGCCCGCGCACCACGTGTCCGGCCCGCGCCAGGCCCAAGTCGATCTCGAGATGGATAACCATTCCGTGCATATGCCCGCGGGCCACCGGCCCGGTGCGCGACACCTGTACGGCGCGATACAGCGACGGCGGGCCCGCGGGTTTCGATCGGCGCCACGTGTGCGCGTGCGTCGCGCCGCTCCGTTCTGGACCCGTATAAAACCGGACCGGCGCGCCACGTTCCAAACGCCACAGATGCACGCCTGGTGCACGCGCTACCAAAGCTTGGTTCAGTGGAGTTCTCGCTCTGACGATTTGATACCGCGACGGCTCCGAA
>Tmonococcum_TRI19182_A
CCTATATACAGATAAAACTGGATGACGCCACAAACCCAAGACCTCGTTGCCTCATTGGCAGGAGCGAATCACAAACAGGTTACAAACAACACACGATTTTTTGTCTAGCACAACGCACATGTATCGGTCGGCGGCCCCGCTATCTATCTTGGTCGACGCGGAGCAGCTGGAGGGACACGTAACGTAACGTAACGCCAATCGAACTGGAGATAAGCTCTTTTAGTCTAGCTTTAACGACGATCCGAAGACGAAGAGAAGATGTCCATGGAATTCTCCTCTCCTCTCCTCTCTTCTGCCGAGCCGTCATCTCGTCGCCGGCCTCCACAGCGACGCCCTACCCAGACCTAGGGAGCCTAGCCAGCGAGAAAACGGGGAGCCCCCCAGGCAACGTGACAAGCCACCTCGGCATCTCTTTCGGGAGAAGCCGTGCCGATCGACATGGACGCTGTCGACCTAGCTACAGCGATTGGCCTCCCCACGGAACCGTGGCATCCTCGAACAAAGTGTGCAGAACGAGAGAGAGGATCTCGCACTCCAGCCATGCCCGCGCACCACGTGTCCGGCCCGCGCCAGGCCCAAGTCGATCTCGAGATGGATAACCATTCCGTGCATATGCCCGCGGGCCACCGGCCCGGTGCGCGACACCTGTACGGCGCGATACAGCGACGGCGGGCCCGCGGGTTTCGATCGGCGCCACGTGTGCGCGTGCGTCGCGCCGCTCCGTTCTGGACCCGTATAAAACCGGACCGGCGCGCCACGTTCCAAACGCCACAGATGCACGCCTGGTGCACGCGCTACCAAAGCTTGGTTCAGTGGAGTTCTCGCTCTGACGATTTGATACCGCGACGGCTCCGAA
>Turartu_TRI17123_A
CCTATATACAGATAAAACTGGATAACGCCACAAACCCAAGACCTCGTTGCCTCATTGGCAGGAGCGAATCACAAACAGGTTAGGCCTTTCCCAATGCTCCAAGGTGTACAGGTGCTAAGGATGCCACATAGGCAAAATAATGATGTGGCAAAGCAATTAAAGAGGAGAGAGAGCATTATGGTGACCCCAAGAAGAAACCGTGCTAAGCACGTGAACCTATGTAAAGTGACTATCAATCAATACATGAAGGAGATTAATTATTAAACAATTCTATGAGGGAAGCTTAGCTACAAAAACTAAGCACCTATGTATTGGGTGGACTAGTTCTAAGATTTTTAATGCACTTAGCACCTCATCTAAGCACCCATGCATTGAAAGAGGTCTTACAAACAACACACGATTTTTTGTCTAGCACAACGCACATGTATCTTGGTCGACGCGGAGCAGCTGGAGGGACACGTGACGCAACGCCAATCGAACTGGAGATAAGCTCTTTTAGTCTAGCTTTAACGACGATCCAAAGACGAAGAGAAGATGTCCATGGAATTCTCCTCTCCTCTCCTCTCTTCTGCCGAGCCGTCATCTCGTCGCCGGCCTCCACAGCGACACCCTACCCAGACCTAGGGCGCCCAGCCAGCGAGAAACGGGAGCCCCCCAGGCAACGTGACAAGCCACCTCGGCATCTCTTTCGGGAGAAGCCGTGCCGATCGACATGGACGCTGTCGACCTAGCTACAGCGATTGGCCTCCCCACGGAACCGTGGCATCGTCGAACAAAGTGTGCAGAACGAGAGAGAGGATCTCGCACTACAGCCATGCCCGCGCACCACGTGTCCGGCCCGCGCCAGGCCCAAGTCGATCTCGAGACGGATAACCATTCCGTGCATATGCCCGCGGGCCACCGGCCCGGTGCGCGACACCTGTACGGCGCGATACAGCGACGGCGGGCCCGCGGGTTTCGATCGGCGCCACGTGTGCGCGTGCGTCGCGCCGCTCCGTTCTGGACCCGTATAAAAACGGACCGGCGCGCCACGTTCCAAACGCCACAGATGCACGCCTGGTGCACGCGCTACCAAAGCTTGGTTCAGTGGAGTTCTCGCTCTGACGATTTGATACCGCGACGGCTCCGAA
>Turartu_TRI17143_A
CCTATATACAGATAAAACTGGATAACGCCACAAACCCAAGACCTCGTTGCCTCATTGGCAGGAGCGAATCACAAACAGGTTAGGCCTTTCCCAATGCTCCAAGGTGTACAGGTGCTAAGGATGCCACATAGGCAAAATAATGATGTGGCAAAGCAATTAAAGAGGAGAGAGAGCATTATGGTGACCCCAAGAAGAAACCGTGCTAAGCACGTGAACCTATGTAAAGTGACTATCAATCAATACATGAAGGAGATTAATTATTAAACAATTCTATGAGGGAAGCTTAGCTACAAAAACTAAGCACCTATGTATTGGGTGGACTAGTTCTAAGATTTTTAATGCACTTAGCACCTCATCTAAGCACCCATGCATTGAAAGAGGTCTTACAAACAACACACGATTTTTTGTCTAGCACAACGCACATGTATCTTGGTCGACGCGGAGCAGCTGGAGGGACACGTGACGCAACGCCAATCGAACTGGAGATAAGCTCTTTTAGTCTAGCTTTAACGACGATCCAAAGACGAAGAGAAGATGTCCATGGAATTCTCCTCTCCTCTCCTCTCTTCTGCCGAGCCGTCATCTCGTCGCCGGCCTCCACAGCGACACCCTACCCAGACCTAGGGCGCCCAGCCAGCGAGAAACGGGAGCCCCCCAGGCAACGTGACAAGCCACCTCGGCATCTCTTTCGGGAGAAGCCGTGCCGATCGACATGGACGCTGTCGACCTAGCTACAGCGATTGGCCTCCCCACGGAACCGTGGCATCGTCGAACAAAGTGTGCAGAACGAGAGAGAGGATCTCGCACTACAGCCATGCCCGCGCACCACGTGTCCGGCCCGCGCCAGGCCCAAGTCGATCTCGAGACGGATAACCATTCCGTGCATATGCCCGCGGGCCACCGGCCCGGTGCGCGACACCTGTACGGCGCGATACAGCGACGGCGGGCCCGCGGGTTTCGATCGGCGCCACGTGTGCGCGTGCGTCGCGCCGCTCCGTTCTGGACCCGTATAAAAACGGACCGGCGCGCCACGTTCCAAACGCCACAGATGCACGCCTGGTGCACGCGCTACCAAAGCTTGGTTCAGTGGAGTTCTCGCTCTGACGATTTGATACCGCGACGGCTCCGAA
>Turartu_TRI17155_A
CCTATATACAGATAAAACTGGATAACGCCACAAACCCAAGACCTCGTTGCCTCATTGGCAGGAGCGAATCACAAACAGGTTAGGCCTTTCCCAATGCTCCAAGGTGTACAGGTGCTAAGGATGCCACATAGGCAAAATAATGATGTGGCAAAGCAATTAAAGAGGAGAGAGAGCATTATGGTGACCCCAAGAAGAAACCGTGCTAAGCACGTGAACCTATGTAAAGTGACTATCAATCAATACATGAAGGAGATTAATTATTAAACAATTCTATGAGGGAAGCTTAGCTACAAAAACTAAGCACCTATGTATTGGGTGGACTAGTTCTAAGATTTTTAATGCACTTAGCACCTCATCTAAGCACCCATGCATTGAAAGAGGTCTTACAAACAACACACGATTTTTTGTCTAGCACAACGCACATGTATCTTGGTCGACGCGGAGCAGCTGGAGGGACACGTGACGCAACGCCAATCGAACTGGAGATAAGCTCTTTTAGTCTAGCTTTAACGACGATCCAAAGACGAAGAGAAGATGTCCATGGAATTCTCCTCTCCTCTCCTCTCTTCTGCCGAGCCGTCATCTCGTCGCCGGCCTCCACAGCGACACCCTACCCAGACCTAGGGCGCCCAGCCAGCGAGAAACGGGAGCCCCCCAGGCAACGTGACAAGCCACCTCGGCATCTCTTTCGGGAGAAGCCGTGCCGATCGACATGGACGCTGTCGACCTAGCTACAGCGATTGGCCTCCCCACGGAACCGTGGCATCGTCGAACAAAGTGTGCAGAACGAGAGAGAGGATCTCGCACTACAGCCATGCCCGCGCACCACGTGTCCGGCCCGCGCCAGGCCCAAGTCGATCTCGAGACGGATAACCATTCCGTGCATATGCCCGCGGGCCACCGGCCCGGTGCGCGACACCTGTACGGCGCGATACAGCGACGGCGGGCCCGCGGGTTTCGATCGGCGCCACGTGTGCGCGTGCGTCGCGCCGCTCCGTTCTGGACCCGTATAAAAACGGACCGGCGCGCCACGTTCCAAACGCCACAGATGCACGCCTGGTGCACGCGCTACCAAAGCTTGGTTCAGTGGAGTTCTCGCTCTGACGATTTGATACCGCGACGGCTCCGAA
>Turartu_TRI17163_A
CCTATATACAGATAAAACTGGATAACGCCACAAACCCAAGACCTCGTTGCCTCATTGGCAGGAGCGAATCACAAACAGGTTAGGCCTTTCCCAATGCTCCAAGGTGTACAGGTGCTAAGGATGCCACATAGGCAAAATAATGATGTGGCAAAGCAATTAAAGAGGAGAGAGAGCATTATGGTGACCCCAAGAAGAAACCGTGCTAAGCACGTGAACCTATGTAAAGTGACTATCAATCAATACATGAAGGAGATTAATTATTAAACAATTCTATGAGGGAAGCTTAGCTACAAAAACTAAGCACCTATGTATTGGGTGGACTAGTTCTAAGATTTTTAATGCACTTAGCACCTCATCTAAGCACCCATGCATTGAAAGAGGTCTTACAAACAACACACGATTTTTTGTCTAGCACAACGCACATGTATCTTGGTCGACGCGGAGCAGCTGGAGGGACACGTGACGCAACGCCAATCGAACTGGAGATAAGCTCTTTTAGTCTAGCTTTAACGACGATCCAAAGACGAAGAGAAGATGTCCATGGAATTCTCCTCTCCTCTCCTCTCTTCTGCCGAGCCGTCATCTCGTCGCCGGCCTCCACAGCGACACCCTACCCAGACCTAGGGCGCCCAGCCAGCGAGAAACGGGAGCCCCCCAGGCAACGTGACAAGCCACCTCGGCATCTCTTTCGGGAGAAGCCGTGCCGATCGACATGGACGCTGTCGACCTAGCTACAGCGATTGGCCTCCCCACGGAACCGTGGCATCGTCGAACAAAGTGTGCAGAACGAGAGAGAGGATCTCGCACTACAGCCATGCCCGCGCACCACGTGTCCGGCCCGCGCCAGGCCCAAGTCGATCTCGAGACGGATAACCATTCCGTGCATATGCCCGCGGGCCACCGGCCCGGTGCGCGACACCTGTACGGCGCGATACAGCGACGGCGGGCCCGCGGGTTTCGATCGGCGCCACGTGTGCGCGTGCGTCGCGCCGCTCCGTTCTGGACCCGTATAAAAACGGACCGGCGCGCCACGTTCCAAACGCCACAGATGCACGCCTGGTGCACGCGCTACCAAAGCTTGGTTCAGTGGAGTTCTCGCTCTGACGATTTGATACCGCGACGGCTCCGAA
>Turartu_TRI17134_A
CCTATATACAGATAAAACTGGATAACGCCACAAACCCAAGACCTCGTTGCCTCATTGGCAGGAGCGAATCACAAACAGGTTAGGCCTTTCCCAATGCTCCAAGGTGTACAGGTGCTAAGGATGCCACATAGGCAAAATAATGATGTGGCAAAGCAATTAAAGAGGAGAGAGAGCATTATGGTGACCCCAAGAAGAAACCGTGCTAAGCACGTGAACCTATGTAAAGTGACTATCAATCAATACATGAAGGAGATTAATTATTAAACAATTCTATGAGGGAAGCTTAGCTACAAAAACTAAGCACCTATGTATTGGGTGGACTAGTTCTAAGATTTTTAATGCACTTAGCACCTCATCTAAGCACCCATGCATTGAAAGAGGTCTTACAAACAACACACGATTTTTTGTCTAGCACAACGCACATGTATCTTGGTCGACGCGGAGCAGCTGGAGGGACACGTGACGCAACGCCAATCGAACTGGAGATAAGCTCTTTTAGTCTAGCTTTAACGACGATCCAAAGACGAAGAGAAGATGTCCATGGAATTCTCCTCTCCTCTCCTCTCTTCTGCCGAGCCGTCATCTCGTCGCCGGCCTCCACAGCGACACCCTACCCAGACCTAGGGCGCCCAGCCAGCGAGAAACGGGAGCCCCCCAGGCAACGTGACAAGCCACCTCGGCATCTCTTTCGGGAGAAGCCGTGCCGATCGACATGGACGCTGTCGACCTAGCTACAGCGATTGGCCTCCCCACGGAACCGTGGCATCGTCGAACAAAGTGTGCAGAACGAGAGAGAGGATCTCGCACTACAGCCATGCCCGCGCACCACGTGTCCGGCCCGCGCCAGGCCCAAGTCGATCTCGAGACGGATAACCATTCCGTGCATATGCCCGCGGGCCACCGGCCCGGTGCGCGACACCTGTACGGCGCGATACAGCGACGGCGGGCCCGCGGGTTTCGATCGGCGCCACGTGTGCGCGTGCGTCGCGCCGCTCCGTTCTGGACCCGTATAAAAACGGACCGGCGCGCCACGTTCCAAACGCCACAGATGCACGCCTGGTGCACGCGCTACCAAAGCTTGGTTCAGTGGAGTTCTCGCTCTGACGATTTGATACCGCGACGGCTCCGAA
>Turartu_TRI17170_A
CCTATATACAGATAAAACTGGATAACGCCACAAACCCAAGACCTCGTTGCCTCATTGGCAGGAGCGAATCACAAACAGGTTAGGCCTTTCCCAATGCTCCAAGGTGTACAGGTGCTAAGGATGCCACATAGGCAAAATAATGATGTGGCAAAGCAATTAAAGAGGAGAGAGAGCATTATGGTGACCCCAAGAAGAAACCGTGCTAAGCACGTGAACCTATGTAAAGTGACTATCAATCAATACATGAAGGAGATTAATTATTAAACAATTCTATGAGGGAAGCTTAGCTACAAAAACTAAGCACCTATGTATTGGGTGGACTAGTTCTAAGATTTTTAATGCACTTAGCACCTCATCTAAGCACCCATGCATTGAAAGAGGTCTTACAAACAACACACGATTTTTTGTCTAGCACAACGCACATGTATCTTGGTCGACGCGGAGCAGCTGGAGGGACACGTGACGCAACGCCAATCGAACTGGAGATAAGCTCTTTTAGTCTAGCTTTAACGACGATCCAAAGACGAAGAGAAGATGTCCATGGAATTCTCCTCTCCTCTCCTCTCTTCTGCCGAGCCGTCATCTCGTCGCCGGCCTCCACAGCGACACCCTACCCAGACCTAGGGCGCCCAGCCAGCGAGAAACGGGAGCCCCCCAGGCAACGTGACAAGCCACCTCGGCATCTCTTTCGGGAGAAGCCGTGCCGATCGACATGGACGCTGTCGACCTAGCTACAGCGATTGGCCTCCCCACGGAACCGTGGCATCGTCGAACAAAGTGTGCAGAACGAGAGAGAGGATCTCGCACTACAGCCATGCCCGCGCACCACGTGTCCGGCCCGCGCCAGGCCCAAGTCGATCTCGAGACGGATAACCATTCCGTGCATATGCCCGCGGGCCACCGGCCCGGTGCGCGACACCTGTACGGCGCGATACAGCGACGGCGGGCCCGCGGGTTTCGATCGGCGCCACGTGTGCGCGTGCGTCGCGCCGCTCCGTTCTGGACCCGTATAAAAACGGACCGGCGCGCCACGTTCCAAACGCCACAGATGCACGCCTGGTGCACGCGCTACCAAAGCTTGGTTCAGTGGAGTTCTCGCTCTGACGATTTGATACCGCGACGGCTCCGAA
