# Supplementary material for: Dataset of the HOX1 gene sequences of the wheat polyploids and their diploid relatives
Source: Data Brief. 2017 Nov 7;16:147–53. doi: 10.1016/j.dib.2017.11.010 (PMC5699892; doi:10.1016/j.dib.2017.11.010)
Supplement: Supplementary file 3 — Supplementary material Supplementary_file2 Nucleotide sequences of the HOX1 coding region including 2 exons and intervening intron (~ 120 bp). [file mmc3.txt]

>Tdicoccoides_IG46277_A
ATGGAGAGCGACTGCCAGTTCCTGCTGGCGCCGCCGCCGCCCATGCACGCCGCGGCGGGGGACGACGGCCACTTCCTTCAGCAGCAGCAGCTGAGCGGCGGCGGCGGCGGCGAGAGGAAGCGGCGGTTCACGGAGGAGCAGGTGCGGTCACTGGAGAGCACGTTCCACACGCGGCGCGCCAAGCTGGAGCCCCGGGAGAAGGCGGAGCTGGCGCGTGAGCTGGGGCTGCAGCCGCGCCAGGTGGCCATCTGGTTCCAGAACAAGCGCGCCCGGTGGCGCTCCAAGCAGCTGGAGCAGGACTTCGCGGAGCTGCGCGGCCATTACGACGCCCTCCGCGCCCGCGTCGAGTCGCTCAAGCAGGAAAAGCTCACTCTCGCCGCGCAGGTAACCAGCACACGCATGCCATATCCTCCATCCTCCATGGTCGGTCGTCGATCATTACAGATACGCGAGTCGCATGCATGCTAATGGCGTCGTCTGCTCGATGTGCAGCTGGAAGAGCTGAAGAAGAAGCTGAACGAGCGGCAGGACCAGAGCGCAAGCTGCGACGCCGCCGCCGAGGTGGACGACAAGAGCAACAACGTTAGCAGCTGCATCGTGGCGAAGGATGAGAGCGCGGCGCCGGCGGCAGACGTCTCGGACGGCTCAACTCCGGGCTGGTACGAGTATGACAACCACCTGGCGTATGGGGTTGACCTGCAGGAGCCGTTCTGCGCCACTCCGGAGCTGTGGGAGACGTCATGGCCGCTGGTGGAGTGGAACGCAGTGGCATGA
>Tararaticum_IG116168_A
ATGGAGAGCGACTGCCAGTTCCTGCTGGCGCCGCCGCCGCCCATGTACGCCGCGGCGGGGGACGACGGCCACTTCCTTCAGCAGCAGCAGCTGAGCGGCGGCGGCGGCGGCGAGAGGAAGCGGCGGTTCACGGAGGAGCAGGTGCGGTCGCTGGAGAGCACGTTCCACACGCGGCGCGCCAAGCTGGAGCCCCGGGAGAAGGCGGAGCTGGCGCGTGAGCTGGGGCTGCAGCCGCGCCAGGTGGCCATCTGGTTCCAGAACAAGCGCGCCCGGTGGCGCTCCAAGCAGCTGGAGCAGGACTTCGCGGAGCTGCGCGGCCATTACGACGCCCTCCGCGCCCGCGTCGAGTTGCTCAAGCAGGAAAAGCTCACTCTCGCCGCGCAGGTAACCAGCACACGCATGCCATATCCTCCATCCTCCATGGTCGGTCGTCGATCATTACAGATACGCGAGTCGCATGCATGCTAATGGCGTCGTCTGCTCGATGTGCAGCTGGAAGAGCTGAAGAAGAAGCTGAACGAGCGGCAGGACCAGAGCGCAAGCTGCGACGCCGCCGCCGAGGTGGACGACAAGAGCAACAACGTTAGCAGCTGCATCGTGGCGAAGGATGAGAGCGCGGCGCCGGCAGCAGACGTCTCGGACGGCTCAACTCCGGGCTGGTACGAGTATGACAACCACCTGGCGTATGGGGTTGACCTGCAGGAGCCGTTCTGCGCCACTCCGGAGCTGTGGGAGACGTCATGGCCGCTGGTGGAGTGGAACGCAGTGGCATGA
>Tdicoccoides_IG46273_B
ATGGAGAGCGACTGCCAGTTCCTGCTGGCGCCGCCGCCGCGCATGTACGCCGCGCCGGGGGACGACGGCCAGTTCCTTCAGCAGCAGCAGCAGCAGCTGAGCGGCGGCGGCGCCGGGGAGAGGAAGCGGCGGTTCACGGAGGAGCAGGTGCGGTCGCTGGAGAGCACGTTCCACACGCGGCGCGCCAAGCTGGACCCCCGGGAGAAGGCGGAGCTGGCGCGCGAGCTGGGGCTGCAGCCGCGCCAGGTGGCCATCTGGTTCCAGAACAAGCGCGCCCGGTGGCGCTCCAAGCAGCTGGAGCAGGACTTCGCGGAGCTGCGCGGCCATTACGACGCCCTCCGCGCCCGCGTCGAGTCGCTCAAGCAGGAAAAGCTCACTCTCGCCGCGCAGGTAACCAACACACGCACGCCATATATATACTCCATCCTCCATGGTCGGTCGTCGATCATTACAGATACGTGCATGCTAATGGTGCCTGCTCGATGTGCAGCTGGAAGAGCTGAAGAAGAAGCTGGACGAGCGGCAAGACCAGAGCGCTAGCTGCGGCGGCTCTTGCGCCGTCGCCGACGTAGACGACAAGAGGGATAACGTTAGCAGCTGCGTCGCGGCGAAGGATGAGAGCGCGGCGCCGGCGGCAGACGTGTCGGACGGCTCAACTCCGGGCTGGTACGAGTATGACGACCACCTGGTGTATGGGGTTGACCTGCACGAGCCGTTCTGCGCCACTCAGGAGCTGTGGGAGACGTCATGGCCGCTGGTGGAGTGGAACGCAGTGGCATGA
>Tdicoccoides_IG46472_B
ATGGAGAGCGACTGCCAGTTCCTGCTGGCGCCGCCGCCGCGCATGTACGCCGCGCCGGGGGACGACGGCCAGTTCCTTCAGCAGCAGCAGCAGCAGCTGAGCGGCGGCGGCGCCGGGGAGAGGAAGCGGCGGTTCACGGAGGAGCAGGTGCGGTCGCTGGAGAGCACGTTCCACACGCGGCGCGCCAAGCTGGACCCCCGGGAGAAGGCGGAGCTGGCGCGCGAGCTGGGGCTGCAGCCGCGCCAGGTGGCCATCTGGTTCCAGAACAAGCGCGCCCGGTGGCGCTCCAAGCAGCTGGAGCAGGACTTCGCGGAGCTGCGCGGCCATTACGACGCCCTCCGCGCCCGCGTCGAGTCGCTCAAGCAGGAAAAGCTCACTCTCGCCGCGCAGGTAACCAACACACGCACGCCATATATATACTCCATCCTCCATGGTCGGTCGTCGATCATTACAGATACGTGCATGCTAATGGTGCCTGCTCGATGTGCAGCTGGAAGAGCTGAAGAAGAAGCTGGACGAGCGGCAAGACCAGAGCGCTAGCTGCGGCGGCTCTTGCGCCGTCGCCGACGTAGACGACAAGAGGGATAACGTTAGCAGCTGCGTCGCAGCGAAGGATGAGAGCGCGGCGCCGGCGGCAGACGTGTCGGACGGCTCAACTCCGGGCTGGTACGAGTATGACGACCACCTGGTGTATGGGGTTGACCTGCACGAGCCGTTCTGCGCCACTCAGGAGCTGTGGGAGACGTCATGGCCGCTGGTGGAGTGGAACGCAGTGGCATGA
>Tdicoccoides_IG139189_B
ATGGAGAGCGACTGCCAGTTCCTGCTGGCGCCGCCGCCGCGCATGTACGCCGCGCCGGGGGACGACGGCCAGTTCCTTCAGCAGCAGCAGCAGCAGCTGAGCGGCGGCGGCGCCGGGGAGAGGAAGCGGCGGTTCACGGAGGAGCAGGTGCGGTCGCTGGAGAGCACGTTCCACACGCGGCGCGCCAAGCTGGACCCCCGGGAGAAGGCGGAGCTGGCGCGCGAGCTGGGGCTGCAGCCGCGCCAGGTGGCCATCTGGTTCCAGAACAAGCGCGCCCGGTGGCGCTCCAAGCAGCTGGAGCAGGACTTCGCGGAGCTGCGCGGCCATTACGACGCCCTCCGCGCCCGCGTCGAGTCGCTCAAGCAGGAAAAGCTCACTCTCGCCGCGCAGGTAACCAACACACGCACGCCATATATATACTCCATCCTCCATGGTCGGTCGTCGATCATTACAGATACGTGCATGCTAATGGTGCCTGCTCGATGTGCAGCTGGAAGAGCTGAAGAAGAAGCTGGACGAGCGGCAAGACCAGAGCGCTAGCTGCGGCGGCTCTTGCGCCGTCGCCGACGTAGACGACAAGAGGGATAACGTTAGCAGCTGCGTCGCGGCGAAGGATGAGAGCGCGGCGCCGGTGGCAGACGTGTCGGACGGCTCAACTCCGGGCTGGTACGAGTATGACGACCACCTGGTGTATGGGGTTGACCTGCACGAGCCGTTCTGCGCCACTCAGGAGCTGTGGGAGACGTCATGGCCGCTGGTGGAGTGGAACGCAGTGGCATGA
>Tmonococcum_TRI3431_A
ATGGAGAGCGACTGCCAGTTCCTGCTGGCGCCGCCGCCGCCCATGTACGCCGCGGCGGGGGACGACGGCCACTTCCTTCAGCAGCAGCAGCTCAGCGGCGGCGGCGGCGGCGAGAGGAAGCGGCGGTTCACGGAGGAGCAGGTGCGGTCGCTGGAGAGCACGTTCCACACGCGGCGCGCCAAGCTGGAGCCCCGGGAGAAGGCGGAGCTGGCGCGTGAACTGGGGCTGCAGCCGCGCCAGGTGGCCATCTGGTTCCAGAACAAGCGCGCCCGGTGGCGCTCCAAGCAGCTGGAGCAGGACTTCGCGGAGCTGCGCGGCCATTACGACGCCCTCCGCGCCCGCGTCGAGTCGCTCAAGCAGGAAAAGCTCACTCTCGCCGCGCAGGTAACCAGCAGACGCATGCCATATCCTCCATCCTCCATGGTCGGTCGTCGATCATTACAGATACGCGAGTCGCATGATGCTAATGGCGTCGTCTGCTCGATGTGCAGCTGGAAGAGCTGAAGAAGAAGCTGAACGAGCGGCAGGACCAGAGCGCAAGCTGCGACGCCGCCGCCGAGGTGGACGACAAGAGCAACAACGTTAGCAGCTGCATCGTGGCGAAGGATGAGAGCGCGGCGCCGGCGGCAGACGTCTCGGACGGCTCAACTCCGGGCTGGTGCGAGTATGACAACCACCTGGCGTATGGGGTTGACCTGCAGGAGCCGTTCTGCGCCACTCCGGAGCTGTGGGAGACGTCATGGCCGCTGGTGGAGTGGAACGCAGTGGCATGA
>Tmonococcum_TRI12942_A
ATGGAGAGCGACTGCCAGTTCCTGCTGGCGCCGCCGCCGCCCATGTACGCCGCGGCGGGGGACGACGGCCACTTCCTTCAGCAGCAGCAGCTGAGCGGCGGCGGCGGCGGCGAGAGGAAGCGGCGGTTCACGGAGGAGCAGGTGCGGTCGCTGGAGAGCACGTTCCACACGCGGCGCGCCAAGCTGGAGCCCCGGGAGAAGGCGGAGCTGGCGCGTGAACTGGGGCTGCAGCCGCGCCAGGTGGCCATCTGGTTCCAGAACAAGCGCGCCCGGTGGCGCTCCAAGCAGCTGGAGCAGGACTTCGCGGAGCTGCGCGGCCATTACGACGCCCTCCGCGCCCGCGTCGAGTCGCTCAAGCAGGAAAAGCTCACTCTCGCCGCGCAGGTAACCAGCACACGCATGCCATATCCTCCATCCTCCATGGTCGGTCGTCGATCATTACAGATACGCGAGTCGCATGATGCTAATGGCGTCGTCTGCTCGATGTGCAGCTGGAAGAGCTGAAGAAGAAGCTGAACGAGCGGCAGGACCAGAGCGCAAGCTGCGACGCCGCCGCCGAGGTGGACGACAAGAGCAACAACGTTAGCAGCTGCATCGTGGCGAAGGATGAGAGCGCGGCGCCGGCGGCAGACGTCTCGGACGGCTCAACTCCGGGCTGGTGCGAGTATGACAACCACCTGGCGTATGGGGTTGACCTGCAGGAGCCGTTCTGCGCCACTCCGGAGCTGTGGGAGACGTCATGGCCGCTGGTGGAGTGGAACGCAGTGGCATGA
>Tmonococcum_TRI19310_A
ATGGAGAGCGACTGCCAGTTCCTGCTGGCGCCGCCGCCGCCCATGTACGCCGCGGCGGGGGACGACGGCCACTTCCTTCAGCAGCAGCAGCTGAGCGGCGGCGGCGGCGGCGAGAGGAAGCGGCGGTTCACGGAGGAGCAGGTGCGGTCGCTGGAGAGCACGTTCCACACGCGGCGCGCCAAGCTGGAGCCCCGGGAGAAGGCGGAGCTGGCGCGTGAACTGGGGCTGCAGCCGCGCCAGGTGGCCATCTGGTTCCAGAACAAGCGCGCCCGGTGGCGCTCCAAGCAGCTGGAGCAGGACTTCGCGGAGCTGCGCGGCCATTACGACGCCCTCCGCGCCCGCGTCGAGTCGCTCAAGCAGGAAAAGCTCACTCTCGCCGCGCAGGTAACCAGCACACGCATGCCATATCCTCCATCCTCCATGGTCGGTCGTCGATCATTACAGATACGCGAGTCGCATGATGCTAATGGCGTCGTCTGCTCGATGTGCAGCTGGAAGAGCTGAAGAAGAAGCTGAACGAGCGGCAGGACCAGAGCGCAAGCTGCGACGCCGCCGCCGAGGTGGACGACAAGAGCAACAACGTTAGCAGCTGCATCGTGGCGAAGGATGAGAGCGCGGCGCCGGCGGCAGACGTCTCGGACGGCTCAACTCCGGGCTGGTGCGAGTATGACAACCACCTGGCGTATGGGGTTGACCTGCAGGAGCCGTTCTGCGCCACTCCGGAGCTGTGGGAGACGTCATGGCCGCTGGTGGAGTGGAACGCAGTGGCATGA
>Turartu_TRI17119_A
ATGGAGAGCGACTGCCAGTTCCTGCTGGCGCCGCCGCCGCCCATGTACGCCGCGGCGGGGGACGACGGCCACTTCCTTCAGCAGCAGCAGCTGAGCAGCGGCGGCGGCGGCGAGAGGAAGCGGCGGTTCACGGAGGAGCAGGTGCGGTCGCTGGAGAGCACGTTCCACACGCGGCGCGCCAAGCTGGAGCCCCGGGAGAAGGCGGAGCTGGCGCGTGAGCTGGGGCTGCAGCCGCGCCAGGTGGCCATCTGGTTCCAGAACAAGCGCGCCCGGTGGCGCTCCAAGCAGCTGGAGCAGGACTTCGCGGAGCTGCGCGGCCATTACGACGCCCTCCGCGCCCGCGTCGAGTCGCTCAAGCAGGAAAAGCTCACTCTCGCCGCGCAGGTAACCAGCACACGCATGCCATATCCTCCATCCTCCATGGTCGGTCGTCGATCATTACAGATACGCGAGTCGCATGCATGCTAATGGCGTCGTCTGCTCGATGTGCAGCTGGAAGAGCTGAAGAAGAAGCTGAACGAGCGGCAGGACCAGAGCGCAAGCTGCGACGCCGCCGCCGAGGTGGACGACAAGAGCAACAACGTTAGCAGCTGCATCGTGGCGAAGGATGAGAGCGCGGCGCCGACGGCAGACGTCTCGGACGGCTCAACTCCGGGCTGGTACGAGTATGACAACCACCTGGCGTATGGGGTTGACCTGCAGGAGCCGTTCTGCGCCACTCCGGAGCTGTGGGAGACGTCATGGCCGCTGGTGGAGTGGAACGCAGTGGCATGA
>Turartu_TRI17123_A
ATGGAGAGCGACTGCCAGTTCCTGCTGGCGCCGCCGCCGCCCATGTACGCCGCGGCGGGGGACGACGGCCACTTCCTTCAGCAGCAGCAGCTGAGCAGCGGCGGCGGCGGCGAGAGGAAGCGGCGGTTCACGGAGGAGCAGGTGCGGTCGCTGGAGAGCACGTTCCACACGCGGCGCGCCAAGCTGGAGCCCCGGGAGAAGGCGGAGCTGGCGCGTGAGCTGGGGCTGCAGCCGCGCCAGGTGGCCATCTGGTTCCAGAACAAGCGCGCCCGGTGGCGCTCCAAGCAGCTGGAGCAGGACTTCGCGGAGCTGCGCGGCCATTACGACGCCCTCCGCGCCCGCGTCGAGTCGCTCAAGCAGGAAAAGCTCACTCTCGCCGCGCAGGTAACCAGCACACGCATGCCATATCCTCCATCCTCCATGGTCGGTCGTCGATCATTACAGATACGCGAGTCGCATGCATGCTAATGGCGTCGTCTGCTCGATGTGCAGCTGGAAGAGCTGAAGAAGAAGCTGAACGAGCGGCAGGACCAGAGCGCAAGCTGCGACGCCGCCGCCGAGGTGGACGACAAGAGCAACAACGTTAGCAGCTGCATCGTGGCGAAGGATGAGAGCGCGGCGCCGACGGCAGACGTCTCGGACGGCTCAACTCCGGGCTGGTACGAGTATGACAACCACCTGGCGTATGGGGTTGACCTGCAGGAGCCGTTCTGCGCCACTCCGGAGCTGTGGGAGACGTCATGGCCGCTGGTGGAGTGGAACGCAGTGGCATGA
>Aspeltoides_K1314_S
ATGGAGAGCGACTGCCAGTTCCTGCTGGCGCCGCCGCCGCCCATGTACGCCGCGGCGGGGGACGACGGCCACTTCCTTCAGCAGCAGCAGCTGAGCAGCGGCGGCGGCGGCGAGAGGAAGCGGCGGTTCACGGAGGAGCAGGTGCGGTCGCTGGAGAGCACGTTCCACACGCGGCGCGCCAAGCTGGAGCCCCGGGAGAAGGCGGAGCTGGCGCGTGAGCTGGGGCTGCAGCCGCGCCAGGTGGCCATCTGGTTCCAGAACAAGCGCGCCCGGTGGCGCTCCAAGCAGCTGGAGCAGGACTTCGCGGAGCTGCGCGGCCATTACGACGCCCTCCGCGCCCGCGTCGAGTCGCTCAAGCAGGAAAAGCTCACTCTCGCCGCGCAGGTAACCAGCACACGCATGCCATATCCTCCATCCTCCATGGTCGGTCGTCGATCATTACAGATACGCGAGTCGCATGCATGCTAATGGCGTCGTCTGCTCGATGTGCAGCTGGAAGAGCTGAAGAAGAAGCTGAACGAGCGGCAGGACCAGAGCGCAAGCTGCGACGCCGCCGCCGAGGTGGACGACAAGAGCAACAACGTTAGCAGCTGCATCGTGGCGAAGGATGAGAGCGCGGCGCCGACGGCAGACGTCTCGGACGGCTCAACTCCGGGCTGGTACGAGTATGACAACCACCTGGCGTATGGGGTTGACCTGCAGGAGCCGTTCTGCGCCACTCCGGAGCTGTGGGAGACGTCATGGCCGCTGGTGGAGTGGAACGCAGTGGCATGA
>Aspeltoides_K2281_S
ATGGAGAGCGACTGCCAGTTCCTGCTGGCGCCGCCGCCGCGCATGTACGCCGCGGCGGGGGACGACGGCCAGTTCCTTCAGCAGCAGCAGCAGCAGCAGCTGAGCGGCGGCGGCGGCGGCGGTGAGAGGAAGCGGCGGTTCACGGAGGAGCAGGTGCGGTCGCTGGAGAGCACGTTCCACACGCGGCGCGCCAAGCTGGAGCCCCGGGAGAAGGCGGAGCTGGCGCGCGAGCTGGGGCTGCAGCCGCGCCAGGTGGCCATCTGGTTCCAGAACAAGCGCGCCCGGTGGCGCTCCAAGCAGCTGGAGCAGGACTTCGCGGAGCTGCGCGGCCATTACGACGCCCTCCGCGCCCGCGTCGAGTCGCTCAAGCAGGAAAAGCTCACTCTCGCCGCGCAGGTAACCAACCAGCACACGCATGCCATATCCTCCATGCTCCATGGTCAGTCGTCGATCAATACAGATACGCGAGTCGCATGCATTCTAATGGCGTCTGCTCGATGTGCAGCTGGAAGAGCTGAAGAAGAAGCTAGACGAGCGGCAAGACCAGAGCGCCAGCTGCGGCGGCTCTTGCGCCGTCGCCGACGTGGACGACAAGAGGAATAACGTTAGCAGCTGGGTCGCGGCGAAGGATGAGAGCGCGGCGCCGGCGGCAGACGCGTCGGACGGCTCAACTCCGGGCTGGTACGAGTATGACGACCACCTGGCGTATGGGGTTGACCTGCACGAGCCGTTCTGCGCCACTCCGGAGCTGTGGGAGACGTCATGGCCGCTGGTGGAGTGGAACGCAGTGGCATGA
>Ttimopheevii_K29558_G
ATGGAGAGCGACTGCCAGTTCCTGCTGGCGCCGCCGCCGCCCATGTACGCCGCGGCGGGGGACGACGGCCACTTCCTTCAGCAGCAGCAGCTGAGCGGCGGCGGCGGCGGCGAGAGGAAGCGGCGGTTCACGGAGGAGCAGGTGCGGTCGCTGGAGAGCACGTTCCACACGCGGCGCGCCAAGCTGGAGCCCCGGGAGAAGGCGGAGCTGGCGCGTGAACTGGGGCTGCAGCCGCGCCAGGTGGCCATCTGGTTCCAGAACAAGCGCGCCCGGTGGCGCTCCAAGCAGCTGGAGCAGGACTTCGCGGAGCTGCGCGGCCATTACGACGCCCTCCGCGCCCGCGTCGAGTCGCTCAAGCAGGAAAAGCTCACTCTCGCCGCGCAGGTAACCAGCACACGCATGCCATATCCTCCATCCTCCATGGTCGGTCGTCGATCATTACAGATACGCGAGTCGCATGATGCTAATGGCGTCGTCTGCTCGATGTGCAGCTGGAAGAGCTGAAGAAGAAGCTGAACGAGCGGCAGGACCAGAGCGCAAGCTGCGACGCCGCCGCCGAGGTGGACGACAAGAGCAACAACGTTAGCAGCTGCATCGTGGCGAAGGATGAGAGCGCGGCGCCGGCGGCAGACGTCTCGGACGGCTCAACTCCGGGCTGGTGCGAGTATGACAACCACCTGGCGTATGGGGTTGACCTGCAGGAGCCGTTCTGCGCCACTCCGGAGCTGTGGGAGACGTCATGGCCGCTGGTGGAGTGGAACGCAGTGGCATGA
>Tararaticum_TA976_G
ATGGAGAGCGACTGCCAGTTCCTGCTGGCGCCGCCGCCGCCCATGTACGCCGCGGCGGGGGACGACGGCCACTTCCTTCAGCAGCAGCAGCTGAGCGGCGGCGGCGGCGGCGAGAGGAAGCGGCGGTTCACGGAGGAGCAGGTGCGGTCGCTGGAGAGCACGTTCCACACGCGGCGCGCCAAGCTGGAGCCCCGGGAGAAGGCGGAGCTGGCGCGTGAGCTGGGGCTGCAGCCGCGCCAGGTGGCCATCTGGTTCCAGAACAAGCGCGCCCGGTGGCGCTCCAAGCAGCTGGAGCAGGACTTCGCGGAGCTGCGCGGCCATTACGACGCCCTCCGCGCCCGCGTCGAGTTGCTCAAGCAGGAAAAGCTCACTCTCGCCGCGCAGGTAACCAGCACACGCATGCCATATCCTCCATCCTCCATGGTCGGTCGTCGATCATTACAGATACGCGAGTCGCATGCATGCTAATGGCGTCGTCTGCTCGATGTGCAGCTGGAAGAGCTGAAGAAGAAGCTGAACGAGCGGCAGGACCAGAGCGCAAGCTGCGACGCCGCCGCCGAGGTGGACGACAAGAGCAACAACGTTAGCAGCTGCATCGTGGCGAAGGATGAGAGCGCGGCGCCGGCAGCAGACGTCTCGGACGGCTCAACTCCGGGCTGGTACGAGTATGACAACCACCTGGCGTATGGGGTTGACCTGCAGGAGCCGTTCTGCGCCACTCCGGAGCTGTGGGAGACGTCATGGCCGCTGGTGGAGTGGAACGCAGTGGCATGA
>Aspeltoides_K1316_S
ATGGAGAGCGACTGCCAGTTCCTGCTGGCGCCGCCGCCGCGCATGTACGCCGCGGCGGGGGACGACGGCCAGTTCCTTCAGCAGCAGCAGCAGCAGCAGCTGAGCGGCGGCGGCGGCGGCGGTGAGAGGAAGCGGCGGTTCACGGAGGAGCAGGTGCGGTCGCTGGAGAGCACGTTCCACACGCGGCGCGCCAAGCTGGAGCCCCGGGAGAAGGCGGAGCTGGCGCGCGAGCTGGGGCTGCAGCCGCGCCAGGTGGCCATCTGGTTCCAGAACAAGCGCGCCCGGTGGCGCTCCAAGCAGCTGGAGCAGGACTTCGCGGAGCTGCGCGGCCATTACGACGCCCTCCGCGCCCGCGTCGAGTCGCTCAAGCAGGAAAAGCTCACTCTCGCCGCGCAGGTAACCAACCAGCACACGCATGCCATATCCTCCATGCTCCATGGTCAGTCGTCGATCAATACAGATACGCGAGTCGCATGCATTCTAATGGCGTCTGCTCGATGTGCAGCTGGAAGAGCTGAAGAAGAAGCTAGACGAGCGGCAAGACCAGAGCGCCAGCTGCGGCGGCTCTTGCGCCGTCGCCGACGTGGACGACAAGAGGAATAACGTTAGCAGCTGGGTCGCGGCGAAGGATGAGAGCGCGGAGCCGGCGGCAGACGCGTCGGACGGCTCAACTCCGGGCTGGTACGAGTATGACGACCACCTGGCGTATGGGGTTGACCTGCACGAGCCGTTCTGCGCCACTCCGGAGCTGTGGGAGACGTCATGGCCGCTGGTGGAGTGGAACGCAGTGGCATGA
>Tdicoccoides_IG46472_A
ATGGAGAGCGACTGCCAGTTCCTGCTGGCGCCGCCGCCGCCCATGTACGCCGCGGCGGGGGACGACGGCCACTTCCTTCAGCAGCAGCAGCTGAGCGGCGGCGGCGGCGGCGAGAGGAAGCGGCGGTTCACGGAGGAGCAGGTGCGGTCGCTGGAGAGCACGTTCCACACGCGGCGCGCCAAGCTGGAGCCCCGGGAGAAGGCGGAGCTGGCGCGTGAGCTGGGGCTGCAGCCGCGCCAGGTGGCCATCTGGTTCCAGAACAAGCGCGCCCGGTGGCGCTCCAAGCAGCTGGAGCAGGACTTCGCGGAGCTGCGCGGCCATTACGACGCCCTCCGCGCCCGCGTCGAGTTGCTCAAGCAGGAAAAGCTCACTCTCGCCGCGCAGGTAACCAGCACACGCATGCCATATCCTCCATCCTCCATGGTCGGTCGTCGATCATTACAGATACGCGAGTCGCATGCATGCTAATGGCGTCGTCTGCTCGATGTGCAGCTGGAAGAGCTGAAGAAGAAGCTGAACGAGCGGCAGGACCAGAGCGCAAGCTGCGACGCCGCCGCCGAGGTGGACGACAAGAGCAACAACGTTAGCAGCTGCATCGTGGCGAAGGATGAGAGCGCGGCGCCGGCAGCAGACGTCTCGGACGGCTCAACTCCGGGCTGGTACGAGTATGACAACCACCTGGCGTATGGGGTTGACCTGCAGGAGCCGTTCTGCGCCACTCCGGAGCTGTGGGAGACGTCATGGCCGCTGGTGGAGTGGAACGCAGTGGCATGA
