# Supplementary material for: Dataset of the HOX1 gene sequences of the wheat polyploids and their diploid relatives
Source: Data Brief. 2017 Nov 7;16:147–53. doi: 10.1016/j.dib.2017.11.010 (PMC5699892; doi:10.1016/j.dib.2017.11.010)
Supplement: Supplementary file 4 — Supplementary material Supplementary_file3 Amino acid sequences of HOX1. [file mmc4.txt]

>Aspeltoides_K1314_S
MESDCQFLLAPPPRMYAAAGDDGQFLQQQQQQQLSGGGGGGERKRRFTEEQVRSLESTFHTRRAKLEPREKAELARELGLQPRQVAIWFQNKRARWRSKQLEQDFAELRGHYDALRARVESLKQEKLTLAAQLEELKKKLDERQDQSASCGGSCAVADVDDKRNNVSSWVAAKDESAEPAADASDGSTPGWYEYDDHLAYGVDLHEPFCATPELWETSWPLVEWNAVA 
>Aspeltoides_K1316_S
MESDCQFLLAPPPRMYAAAGDDGQFLQQQQQQQLSGGGGGGERKRRFTEEQVRSLESTFHTRRAKLEPREKAELARELGLQPRQVAIWFQNKRARWRSKQLEQDFAELRGHYDALRARVESLKQEKLTLAAQLEELKKKLDERQDQSASCGGSCAVADVDDKRNNVSSWVAAKDESAEPAADASDGSTPGWYEYDDHLAYGVDLHEPFCATPELWETSWPLVEWNAVA 
>Aspeltoides_K2281_S
MESDCQFLLAPPPRMYAAAGDDGQFLQQQQQQQLSGGGGGGERKRRFTEEQVRSLESTFHTRRAKLEPREKAELARELGLQPRQVAIWFQNKRARWRSKQLEQDFAELRGHYDALRARVESLKQEKLTLAAQLEELKKKLDERQDQSASCGGSCAVADVDDKRNNVSSWVAAKDESAAPAADASDGSTPGWYEYDDHLAYGVDLHEPFCATPELWETSWPLVEWNAVA  
>Turartu_TRI17119_A
MESDCQFLLAPPPPMYAAAGDDGHFLQQQQLSSGGGGERKRRFTEEQVRSLESTFHTRRAKLEPREKAELARELGLQPRQVAIWFQNKRARWRSKQLEQDFAELRGHYDALRARVESLKQEKLTLAAQLEELKKKLNERQDQSASCDAAAEVDDKSNNVSSCIVAKDESAAPTADVSDGSTPGWYEYDNHLAYGVDLQEPFCATPELWETSWPLVEWNAVA
>Turartu_TRI17123_A
MESDCQFLLAPPPPMYAAAGDDGHFLQQQQLSSGGGGERKRRFTEEQVRSLESTFHTRRAKLEPREKAELARELGLQPRQVAIWFQNKRARWRSKQLEQDFAELRGHYDALRARVESLKQEKLTLAAQLEELKKKLNERQDQSASCDAAAEVDDKSNNVSSCIVAKDESAAPTADVSDGSTPGWYEYDNHLAYGVDLQEPFCATPELWETSWPLVEWNAVA  
>Tmonococcum_TRI19310_A
MESDCQFLLAPPPPMYAAAGDDGHFLQQQQLSGGGGGERKRRFTEEQVRSLESTFHTRRAKLEPREKAELARELGLQPRQVAIWFQNKRARWRSKQLEQDFAELRGHYDALRARVESLKQEKLTLAAQLEELKKKLNERQDQSASCDAAAEVDDKSNNVSSCIVAKDESAAPAADVSDGSTPGWCEYDNHLAYGVDLQEPFCATPELWETSWPLVEWNAVA 
>Tmonococcum_TRI3431_A
MESDCQFLLAPPPPMYAAAGDDGHFLQQQQLSGGGGGERKRRFTEEQVRSLESTFHTRRAKLEPREKAELARELGLQPRQVAIWFQNKRARWRSKQLEQDFAELRGHYDALRARVESLKQEKLTLAAQLEELKKKLNERQDQSASCDAAAEVDDKSNNVSSCIVAKDESAAPAADVSDGSTPGWCEYDNHLAYGVDLQEPFCATPELWETSWPLVEWNAVA
>Tmonococcum_TRI12942_A
MESDCQFLLAPPPPMYAAAGDDGHFLQQQQLSGGGGGERKRRFTEEQVRSLESTFHTRRAKLEPREKAELARELGLQPRQVAIWFQNKRARWRSKQLEQDFAELRGHYDALRARVESLKQEKLTLAAQLEELKKKLNERQDQSASCDAAAEVDDKSNNVSSCIVAKDESAAPAADVSDGSTPGWCEYDNHLAYGVDLQEPFCATPELWETSWPLVEWNAVA  
>Ttimopheevii_K29558_G
MESDCQFLLAPPPPMYAAAGDDGHFLQQQQLSGGGGGERKRRFTEEQVRSLESTFHTRRAKLEPREKAELARELGLQPRQVAIWFQNKRARWRSKQLEQDFAELRGHYDALRARVESLKQEKLTLAAQLEELKKKLNERQDQSASCDAAAEVDDKSNNVSSCIVAKDESAAPAADVSDGSTPGWCEYDNHLAYGVDLQEPFCATPELWETSWPLVEWNAVA  
>Tararaticum_TA976_G
MESDCQFLLAPPPRMYAAPGDDGQFLQQQQQQLSGGGAGERKRRFTEEQVRSLESTFHTRRAKLDPREKAELARELGLQPRQVAIWFQNKRARWRSKQLEQDFAELRGHYDALRARVESLKQEKLTLAAQLEELKKKLDERQDQSASCGGSCAVADVDDKRDNVSSCVAAKDESAAPAADVSDGSTPGWYEYDDHLVYGVDLHEPFCATQELWETSWPLVEWNAVA
>Tdicoccoides_IG46273_B
MESDCQFLLAPPPRMYAAPGDDGQFLQQQQQQLSGGGAGERKRRFTEEQVRSLESTFHTRRAKLDPREKAELARELGLQPRQVAIWFQNKRARWRSKQLEQDFAELRGHYDALRARVESLKQEKLTLAAQLEELKKKLDERQDQSASCGGSCAVADVDDKRDNVSSCVAAKDESAAPAADVSDGSTPGWYEYDDHLVYGVDLHEPFCATQELWETSWPLVEWNAVA
>Tdicoccoides_IG46472_B
MESDCQFLLAPPPRMYAAPGDDGQFLQQQQQQLSGGGAGERKRRFTEEQVRSLESTFHTRRAKLDPREKAELARELGLQPRQVAIWFQNKRARWRSKQLEQDFAELRGHYDALRARVESLKQEKLTLAAQLEELKKKLDERQDQSASCGGSCAVADVDDKRDNVSSCVAAKDESAAPAADVSDGSTPGWYEYDDHLVYGVDLHEPFCATQELWETSWPLVEWNAVA 
>Tdicoccoides_IG139189_B
MESDCQFLLAPPPRMYAAPGDDGQFLQQQQQQLSGGGAGERKRRFTEEQVRSLESTFHTRRAKLDPREKAELARELGLQPRQVAIWFQNKRARWRSKQLEQDFAELRGHYDALRARVESLKQEKLTLAAQLEELKKKLDERQDQSASCGGSCAVADVDDKRDNVSSCVAAKDESAAPVADVSDGSTPGWYEYDDHLVYGVDLHEPFCATQELWETSWPLVEWNAVA   
>Tdicoccoides_IG46472_A
MESDCQFLLAPPPPMYAAAGDDGHFLQQQQLSGGGGGERKRRFTEEQVRSLESTFHTRRAKLEPREKAELARELGLQPRQVAIWFQNKRARWRSKQLEQDFAELRGHYDALRARVELLKQEKLTLAAQLEELKKKLNERQDQSASCDAAAEVDDKSNNVSSCIVAKDESAAPAADVSDGSTPGWYEYDNHLAYGVDLQEPFCATPELWETSWPLVEWNAVA 
>Tdicoccoides_IG46277_A
MESDCQFLLAPPPPMHAAAGDDGHFLQQQQLSGGGGGERKRRFTEEQVRSLESTFHTRRAKLEPREKAELARELGLQPRQVAIWFQNKRARWRSKQLEQDFAELRGHYDALRARVESLKQEKLTLAAQLEELKKKLNERQDQSASCDAAAEVDDKSNNVSSCIVAKDESAAPAADVSDGSTPGWYEYDNHLAYGVDLQEPFCATPELWETSWPLVEWNAVA
>Tdicoccoides_IG46273_A
MESDCQFLLAPPPPMYAAAGDDGHFLQQQQLSGGGGGERKRRFTEEQVRSLESTFHTRRAKLEPREKAELARELGLQPRQVAIWFQNKRARWRSKQLEQDFAELRGHYDALRARVELLKQEKLTLAAQLEELKKKLNERQDQSASCDAAAEVDDKSNNVSSCIVAKDESAAPAADVSDGSTPGWYEYDNHLAYGVDLQEPFCATPELWETSWPLVEWNAVA 
>Tararaticum_IG116168_A
MESDCQFLLAPPPPMYAAAGDDGHFLQQQQLSGGGGGERKRRFTEEQVRSLESTFHTRRAKLEPREKAELARELGLQPRQVAIWFQNKRARWRSKQLEQDFAELRGHYDALRARVELLKQEKLTLAAQLEELKKKLNERQDQSASCDAAAEVDDKSNNVSSCIVAKDESAAPAADVSDGSTPGWYEYDNHLAYGVDLQEPFCATPELWETSWPLVEWNAVA
